# Supplementary material for: Prediction of NB‐LRR resistance genes based on full‐length sequence homology
Source: Plant J. 2022 Apr 18;110(6):1592–602. doi: 10.1111/tpj.15756 (PMC9322396; doi:10.1111/tpj.15756)
Supplement: Supplementary file 1 — Table S1. Full‐length NB‐LRR proteins identified by Andolfo et al. (2013) used to re‐annotate tomato R‐genes. C: coiled‐coil; L: leucine‐rich repeat; N: nucleotide binding; R: resistance to powdery mildew 8; T: Toll/interleukin receptor. Table S2. Information for 363 NB‐LRR genes annotated in the tomato genome (Heinz 1706 cultivar) using the HRP method, including strand information, start and end positions on the chromosome and the protein class. Table S3. List of 103 (out of 105) tomato NB‐LRR genes predicted by HRP, previously identified by RenSeq analysis. Columns ‘Gene IDs’, ‘Expression status’ and ‘Description of Annotation’ refer to the results as presented by Andolfo et al. (2014). Column ‘Expression status’: E: expressed; NE: not expressed. Table S4. Information for 48 full‐length NB‐LRR gene models predicted by HRP in the tomato genome (Heinz 1706 cultivar) and confirmed by iTAG, including strand information and start and end positions on the chromosome. Table S5. List of R‐proteins annotated by RGAugury in the tomato proteome (ITAG2.3). C: coiled‐coil; L: leucine‐rich repeat; N: nucleotide binding; T: Toll/interleukin receptor. Table S6. Full‐length NB‐LRR proteins identified using protein motif/domain‐based search (PDS) within published gene sets of wild and cultivated beets and spinach. These genes were used as input for HRP‐based prediction of R‐genes within the RefBv‐1.0, RefBeet‐1.2 and EL10 sugar beet genome assemblies. C: coiled‐coil; L: leucine‐rich repeat; N: nucleotide binding; R: resistance to powdery mildew 8; T: Toll/interleukin receptor. Table S7. List of NB‐LRR genes predicted and annotated in the RefBv‐1.0 and RefBeet‐1.2 genome assemblies. C: coiled‐coil; L: leucine‐rich repeat; N: nucleotide binding; R: resistance to powdery mildew 8; T: Toll/interleukin receptor. Table S8. Number of NB‐LRR homolog groups identified by InParanoid in the RefBv‐1.0 and RefBeet‐1.2 genome assemblies. Table S9. List of NB‐LRR genes predicted by HRP in the sug [file TPJ-110-1592-s001.xlsx]

## Sheet: Table_S1
Table S1. Full-length NB-LRR proteins identified by Andolfo et al. (2013) used to re-annotate the tomato R-genes.C: coiled-coil; L: leucine-rich repeat; N: nucleotide binding; R: resistance to powdery mildew 8; T: toll/interleukin receptor.
Gene IDs	Protein class
Solyc00g102400.2.1	NL
Solyc01g008800.1.1	TNL
Solyc01g014840.2.1	TNL
Solyc01g066020.1.1	TNL
Solyc01g086810.2.1	CNL
Solyc01g087200.2.1	NL
Solyc01g088060.2.1	NL
Solyc01g090430.2.1	CNL
Solyc01g102850.1.1	TNL
Solyc01g102880.1.1	TNL-T
Solyc01g103610.2.1	NL
Solyc01g106410.1.1	CNL
Solyc01g113620.1.1	TNL
Solyc02g027080.1.1	NL
Solyc02g032650.2.1	NL
Solyc02g036270.2.1	NL
Solyc02g037540.1.1	NL
Solyc02g070370.2.1	NL
Solyc02g070410.1.1	NL
Solyc02g082050.2.1	TNL
Solyc02g084450.2.1	NL
Solyc02g084890.1.1	CNL
Solyc02g090380.2.1	RNL
Solyc03g005650.1.1	NL
Solyc03g005660.2.1	CNL
Solyc03g005670.2.1	NL
Solyc03g078300.1.1	CNL
Solyc04g005540.2.1	NL
Solyc04g005550.1.1	NL
Solyc04g007030.2.1	CNL
Solyc04g007050.2.1	CNL
Solyc04g007060.2.1	CNL
Solyc04g007070.2.1	CNL
Solyc04g007320.1.1	TNL
Solyc04g007490.2.1	CNL-N
Solyc04g008120.1.1	NL
Solyc04g008130.1.1	NL
Solyc04g008140.1.1	NL
Solyc04g008200.2.1	NL
Solyc04g009110.1.1	CNL
Solyc04g009120.1.1	CNL
Solyc04g009130.2.1	CNL
Solyc04g009150.1.1	CNL
Solyc04g009240.1.1	CNL
Solyc04g009250.1.1	CNL
Solyc04g009260.1.1	CNL
Solyc04g009290.1.1	CNL
Solyc04g009660.2.1	CNL
Solyc04g009690.1.1	CNL
Solyc04g011960.1.1	NL
Solyc04g011980.1.1	NL
Solyc04g011990.1.1	NL
Solyc04g012010.2.1	NL
Solyc04g015210.2.1	CNL
Solyc04g015220.2.1	NL
Solyc04g015630.2.1	NL
Solyc04g025580.1.1	NL
Solyc04g048910.1.1	NL
Solyc04g056570.2.1	TNL
Solyc04g079420.2.1	RNL
Solyc05g005130.1.1	NL-N
Solyc05g005330.2.1	NL-N
Solyc05g006620.2.1	TNL
Solyc05g006630.2.1	TNL
Solyc05g007170.2.1	NL-N
Solyc05g007350.1.1	NL-N
Solyc05g007610.2.1	NL-NL-N
Solyc05g007630.2.1	NL-N
Solyc05g007640.2.1	N-NL
Solyc05g007850.1.1	TNL
Solyc05g008070.2.1	NL
Solyc05g008690.1.1	NL
Solyc05g009740.1.1	NL
Solyc05g009750.1.1	NL
Solyc05g009760.1.1	NL
Solyc05g012740.1.1	NL-N
Solyc05g012890.1.1	NL-N
Solyc05g012910.2.1	NL-N
Solyc05g013280.2.1	CNL
Solyc05g018010.1.1	NL
Solyc05g043420.1.1	NL
Solyc05g044490.2.1	NL
Solyc05g047700.1.1	NL
Solyc05g050430.1.1	NL
Solyc05g053990.2.1	NL
Solyc05g054010.2.1	NL
Solyc05g054020.1.1	NL
Solyc05g054340.2.1	NL
Solyc06g008380.1.1	NL
Solyc06g008400.1.1	NL
Solyc06g008450.2.1	NL
Solyc06g008480.1.1	NL
Solyc06g008770.1.1	NL
Solyc06g008790.2.1	NL
Solyc06g008800.1.1	NL
Solyc06g048910.1.1	NL
Solyc06g062440.2.1	NL
Solyc06g064680.1.1	NL
Solyc06g064720.1.1	NL
Solyc06g064750.1.1	NL
Solyc06g064760.1.1	NL
Solyc07g005770.2.1	NL
Solyc07g009180.1.1	NL
Solyc07g009190.1.1	NL
Solyc07g039390.1.1	NL
Solyc07g044800.2.1	NL
Solyc07g049700.1.1	NL
Solyc07g052770.2.1	TNL
Solyc07g052790.1.1	NL
Solyc07g053010.1.1	CNL
Solyc07g053020.1.1	CNL
Solyc07g055380.1.1	NL
Solyc08g005440.2.1	CNL
Solyc08g005500.2.1	NL
Solyc08g005510.1.1	TNL
Solyc08g007250.1.1	NL
Solyc08g007630.1.1	CNL
Solyc08g013970.1.1	NL
Solyc08g074250.1.1	NL
Solyc08g075630.2.1	CNL
Solyc08g075640.2.1	CNL
Solyc08g076000.2.1	CNL
Solyc09g005290.1.1	CNL
Solyc09g007710.2.1	TNL
Solyc09g018220.1.1	CNL
Solyc09g063040.1.1	NL
Solyc09g064610.2.1	CNL
Solyc09g064680.1.1	NL
Solyc09g092280.1.1	CNL
Solyc09g092290.1.1	CNL
Solyc09g092310.1.1	CNL
Solyc09g092410.2.1	TNL
Solyc09g098100.2.1	NL
Solyc09g098130.1.1	NL
Solyc09g098210.1.1	NL
Solyc10g008220.2.1	CNL
Solyc10g008230.1.1	NL
Solyc10g008240.2.1	NL
Solyc10g012290.1.1	NL
Solyc10g047320.1.1	CNL
Solyc10g050740.1.1	NL
Solyc10g051050.1.1	NL
Solyc10g055080.1.1	NL
Solyc10g055120.1.1	NL
Solyc10g076440.1.1	NL
Solyc10g085460.1.1	CNL
Solyc11g006520.1.1	NL
Solyc11g006530.1.1	NL
Solyc11g006630.1.1	NL
Solyc11g006640.1.1	NL
Solyc11g007790.1.1	NL
Solyc11g010160.1.1	CNL
Solyc11g011080.1.1	TNL
Solyc11g011090.1.1	TNL-TNL
Solyc11g011350.1.1	TNL
Solyc11g043070.1.1	NL
Solyc11g064770.1.1	CNL
Solyc11g068360.1.1	CNL
Solyc11g069020.1.1	NL
Solyc11g069620.1.1	CNL
Solyc11g069990.1.1	NL
Solyc11g071420.1.1	CNL
Solyc11g071430.1.1	CNL
Solyc12g005970.1.1	NL
Solyc12g009450.1.1	NL
Solyc12g009460.1.1	NL
Solyc12g016220.1.1	NL
Solyc12g017800.1.1	NL
Solyc12g044180.1.1	NL
Solyc12g044190.1.1	NL
Solyc12g044200.1.1	NL
Solyc12g094660.1.1	NL
Solyc12g096920.1.1	CNL

## Sheet: Table_S2
Table S2. Information for 363 NB-LRR genes annotated in the tomato genome (Heinz 1706 cultivar) using the HRP method, including strand information, start and end position on the chromosome and the protein class.
Chr	Gene_ID	Direction	Start_position	End_position	Protein_class
0	Solyc11g069620.1.1-R112-115-A1	reverse	4386105	4386811	L
0	Solyc05g018010.1.1-R11-11-A1	forward	4546414	4547620	N
0	Solyc05g008070.2.1-R86-90-A1	forward	4599851	4601408	N
0	Solyc05g054010.2.1-R9-9-A1	forward	15829305	15833556	NL
0	Solyc04g008140.1.1-R98-102-A1	reverse	17132561	17134070	L
0	Solyc08g005510.1.1-R42-42-A1	reverse	21122907	21125406	TN
1	Solyc01g008800.1.1-R1-1-A1	reverse	2831540	2836597	TNL
1	Solyc11g011080.1.1-R41-41-A1	forward	11914112	11915179	N
1	Solyc01g014840.2.1-R1-1-A1	reverse	15578023	15583605	TNL
1	Solyc05g013280.2.1-R99-100-A1	reverse	23164854	23167070	L
1	Solyc10g047320.1.1-R113-116-A1	reverse	23177433	23178909	N
1	Solyc02g036270.2.1-R24-24-A1	forward	24283193	24284482	N
1	Solyc12g096920.1.1-R40-40-A1	forward	24865547	24867449	N
1	Solyc05g007640.2.1-R99-102-A1	forward	52340817	52342423	N
1	Solyc01g008800.1.1-R75-75-A1	reverse	52364727	52366191	L
1	Solyc09g098130.1.1-R97-100-A1	reverse	64131994	64132681	N
1	Solyc11g011350.1.1-R8-8-A1	reverse	65280420	65284003	TNL
1	Solyc12g044180.1.1-R27-27-A1	forward	67947425	67948588	N
1	Solyc04g005550.1.1-R9-9-A1	forward	67961173	67964621	NL
1	Solyc11g069020.1.1-R39-39-A1	reverse	73513080	73516160	CNL
1	Solyc11g010160.1.1-R4-4-A1	reverse	73889370	73892212	NL
1	Solyc09g005290.1.1-R3-3-A1	reverse	74668401	74671734	CNL
1	Solyc04g007060.2.1-R5-5-A1	forward	75881608	75885811	CNL
1	Solyc01g113620.1.1-R1-1-A1	forward	82315767	82320105	TNL
1	Solyc11g011350.1.1-R93-93-A1	forward	83291493	83296461	TN
1	Solyc01g102850.1.1-R1-1-A1	forward	83299072	83303254	TNL
1	Solyc01g102850.1.1-R4-4-A1	reverse	83314526	83318846	TNL
1	Solyc07g055380.1.1-R22-22-A1	reverse	83320584	83324404	TNL
1	Solyc01g102880.1.1-R2-2-A1	forward	83339586	83343585	TNL
1	Solyc04g007490.2.1-R58-58-A1	reverse	83940100	83942933	NL
1	Solyc01g106410.1.1-R1-1-A1	reverse	86071844	86075400	CNL
2	Solyc08g075630.2.1-R6-6-A1	reverse	6850640	6860101	L
2	Solyc02g027080.1.1-R1-1-A1	forward	15697192	15700519	NL
2	Solyc03g078300.1.1-R19-19-A1	reverse	16177105	16183560	CNL
2	Solyc01g102850.1.1-R2-2-A1	forward	18711487	18715475	TNL
2	Solyc01g102880.1.1-R39-39-A1	reverse	18728527	18729593	L
2	Solyc07g052790.1.1-R30-30-A1	reverse	18747702	18748556	N
2	Solyc11g011090.1.1-R315-316-A1	reverse	18759246	18760239	T
2	Solyc06g064720.1.1-R99-100-A1	forward	18765991	18767625	N
2	Solyc01g102880.1.1-R4-4-A1	forward	19610722	19618264	TNL
2	Solyc04g005550.1.1-R8-8-A1	forward	21186113	21190426	NL
2	Solyc01g102880.1.1-R151-152-A1	forward	21788403	21792390	NL
2	Solyc01g086810.2.1-R4-4-A1	reverse	34694288	34697381	CNL
2	Solyc05g012890.1.1-R19-19-A1	forward	34716626	34719108	NL
2	Solyc11g069020.1.1-R55-55-A1	reverse	34946115	34948127	NL
2	Solyc05g005130.1.1-R47-47-A1	reverse	34950562	34953218	NL
2	Solyc01g106410.1.1-R24-24-A1	forward	36336076	36338865	NL
2	Solyc02g090380.2.1-R2-2-A1	forward	36700197	36700676	R
2	Solyc01g066020.1.1-R44-44-A1	forward	37924783	37926256	T
2	Solyc02g082050.2.1-R1-1-A1	forward	40368266	40373785	TNL
2	Solyc11g071420.1.1-R106-112-A1	forward	42119897	42123790	NL
2	Solyc11g064770.1.1-R55-55-A1	reverse	42528612	42531170	CNL
2	Solyc02g090380.2.1-R1-1-A1	forward	46515308	46519108	RNL
3	Solyc05g007610.2.1-R219-220-A1	reverse	464974	467974	NL
3	Solyc03g005660.2.1-R1-1-A1	forward	469773	474146	CNL
3	Solyc05g012910.2.1-R107-107-A1	forward	481199	483800	NL
3	Solyc08g076000.2.1-R11-11-A1	forward	1290412	1294228	CNL
3	Solyc05g006630.2.1-R87-88-A1	reverse	15926393	15929971	NL
3	Solyc11g071420.1.1-R24-24-A1	forward	19973479	19975800	N
3	Solyc06g008450.2.1-R138-138-A1	reverse	26153722	26155408	N
3	Solyc03g078300.1.1-R1-1-A1	forward	43887767	43891792	CNL
3	Solyc04g005550.1.1-R11-11-A1	forward	49276255	49284015	NL
4	Solyc04g005540.2.1-R1-1-A1	forward	355698	361179	NL
4	Solyc04g005550.1.1-R1-1-A1	forward	362573	366873	NL
4	Solyc04g007030.2.1-R1-1-A1	reverse	742343	747697	CNL
4	Solyc04g007050.2.1-R1-1-A1	forward	764396	768442	CNL
4	Solyc04g007060.2.1-R1-1-A1	forward	773706	777950	CNL
4	Solyc04g007070.2.1-R1-1-A1	forward	791100	795652	CNL
4	Solyc04g011960.1.1-R13-13-A1	reverse	796757	801619	NL
4	Solyc01g087200.2.1-R101-101-A1	reverse	803234	804725	L
4	Solyc08g005510.1.1-R10-10-A1	forward	1035418	1040396	TNL
4	Solyc05g007630.2.1-R4-4-A1	reverse	1161817	1165485	NL
4	Solyc04g008120.1.1-R1-1-A1	reverse	1795765	1799656	NL
4	Solyc04g008130.1.1-R1-1-A1	reverse	1811156	1814408	NL
4	Solyc04g008120.1.1-R2-2-A1	reverse	1818397	1822298	NL
4	Solyc04g007060.2.1-R85-85-A1	reverse	1830125	1833539	CNL
4	Solyc04g008130.1.1-R5-5-A1	forward	1839540	1850809	NL
4	Solyc04g007490.2.1-R95-95-A1	forward	1853350	1858632	NL
4	Solyc04g008200.2.1-R1-1-A1	forward	1871785	1876417	NL
4	Solyc04g009260.1.1-R19-19-A1	forward	2629278	2629996	N
4	Solyc11g010160.1.1-R34-35-A1	forward	2630878	2632627	L
4	Solyc05g007350.1.1-R103-106-A1	forward	2632841	2633663	N
4	Solyc10g008240.2.1-R79-80-A1	forward	2636956	2639610	CNL
4	Solyc04g009130.2.1-R6-6-A1	forward	2641913	2644352	CNL
4	Solyc04g009110.1.1-R4-4-A1	forward	2646834	2649379	CNL
4	Solyc09g098100.2.1-R277-305-A1	forward	2655518	2658052	CNL
4	Solyc04g009250.1.1-R11-11-A1	forward	2660203	2662279	NL
4	Solyc04g009150.1.1-R6-6-A1	reverse	2713465	2716002	CNL
4	Solyc08g076000.2.1-R54-54-A1	reverse	2719885	2722407	CNL
4	Solyc10g047320.1.1-R70-71-A1	reverse	2728030	2730579	CNL
4	Solyc04g009270.2.1-R1-1-A1	reverse	2733652	2734643	N
4	Solyc09g098130.1.1-R68-70-A1	reverse	2735950	2738628	CNL
4	Solyc04g009150.1.1-R5-5-A1	reverse	3028988	3031941	CNL
4	Solyc09g092290.1.1-R64-68-A1	reverse	3041461	3044052	CNL
4	Solyc05g005130.1.1-R82-82-A1	reverse	4283092	4285574	NL
4	Solyc01g087200.2.1-R24-24-A1	forward	4319129	4321948	NL
4	Solyc02g027080.1.1-R49-50-A1	forward	4339129	4341883	NL
4	Solyc11g010160.1.1-R50-51-A1	forward	4343146	4345992	NL
4	Solyc10g047320.1.1-R110-113-A1	forward	4347173	4347992	N
4	Solyc07g009180.1.1-R21-21-A1	forward	4349193	4351819	NL
4	Solyc04g015210.2.1-R1-1-A1	reverse	5390977	5395740	CNL
4	Solyc05g007350.1.1-R91-94-A1	reverse	5407006	5409615	NL
4	Solyc04g015210.2.1-R3-3-A1	forward	5454564	5458940	NL
4	Solyc08g075640.2.1-R24-24-A1	reverse	5928145	5929919	CN
4	Solyc11g006520.1.1-R82-83-A1	forward	17241635	17242254	N
4	Solyc11g006530.1.1-R23-23-A1	forward	17305188	17305567	N
4	Solyc11g006530.1.1-R61-62-A1	forward	17586352	17586627	N
4	Solyc05g008070.2.1-R106-110-A1	forward	17642832	17643137	N
4	Solyc09g092410.2.1-R2-2-A1	reverse	21733768	21742420	TNL
4	Solyc04g009260.1.1-R10-10-A1	forward	22649294	22651664	NL
4	Solyc04g009260.1.1-R13-13-A1	forward	22700285	22702758	CN
4	Solyc04g009150.1.1-R17-17-A1	reverse	24629538	24631705	CNL
4	Solyc09g005290.1.1-R82-87-A1	reverse	30736946	30739132	CNL
4	Solyc04g005550.1.1-R13-13-A1	reverse	37752629	37756857	NL
4	Solyc05g005130.1.1-R110-112-A1	forward	48219745	48220675	L
4	Solyc04g008120.1.1-R7-7-A1	reverse	49274092	49283499	NL
4	Solyc11g011350.1.1-R103-103-A1	forward	49357328	49357600	T
4	Solyc04g056570.2.1-R1-1-A1	reverse	53684808	53688596	TNL
4	Solyc04g005540.2.1-R33-33-A1	reverse	54087116	54092083	L
4	Solyc04g079420.2.1-R1-1-A1	forward	61521461	61524788	RNL
5	Solyc05g005130.1.1-R1-1-A1	reverse	118314	124329	NL
5	Solyc05g005330.2.1-R1-1-A1	forward	262682	266431	NL
5	Solyc05g006620.2.1-R1-1-A1	reverse	1267689	1277294	TNL
5	Solyc05g006630.2.1-R1-1-A1	forward	1281484	1291103	TNL
5	Solyc05g007170.2.1-R1-1-A1	forward	1779650	1787553	NL
5	Solyc05g013280.2.1-R16-16-A1	reverse	1970981	1974881	NL
5	Solyc04g007490.2.1-R5-5-A1	forward	2136278	2139776	NL
5	Solyc09g018220.1.1-R22-22-A1	forward	2140097	2142440	NL
5	Solyc05g007610.2.1-R2-2-A1	reverse	2144947	2149204	NL
5	Solyc05g007640.2.1-R1-1-A1	forward	2149821	2153656	NL
5	Solyc11g011090.1.1-R12-12-A1	forward	2291533	2295531	TNL
5	Solyc11g006530.1.1-R7-7-A1	forward	2500503	2503720	NL
5	Solyc05g013280.2.1-R80-80-A1	reverse	2952191	2954119	N
5	Solyc06g008400.1.1-R14-14-A1	forward	2967617	2970809	NL
5	Solyc10g047320.1.1-R3-3-A1	reverse	3822798	3827132	CNL
5	Solyc05g013280.2.1-R45-45-A1	reverse	3947234	3950368	NL
5	Solyc09g098100.2.1-R45-48-A1	reverse	3951492	3953901	NL
5	Solyc05g013280.2.1-R21-21-A1	reverse	3955304	3957714	NL
5	Solyc05g007630.2.1-R33-33-A1	reverse	5910519	5914278	NL
5	Solyc05g005330.2.1-R7-7-A1	reverse	5916016	5917464	L
5	Solyc05g007610.2.1-R6-6-A1	forward	6033094	6037446	NL
5	Solyc06g008450.2.1-R76-76-A1	forward	6039978	6043807	NL
5	Solyc05g013280.2.1-R3-3-A1	reverse	6332918	6342635	NL
5	Solyc05g005130.1.1-R2-2-A1	forward	6379863	6386205	CNL
5	Solyc01g102880.1.1-R122-123-A1	forward	9583726	9585272	L
5	Solyc10g085460.1.1-R6-6-A1	forward	19454486	19458554	NL
5	Solyc10g085460.1.1-R15-15-A1	forward	19726016	19726922	L
5	Solyc05g013280.2.1-R5-5-A1	reverse	22841491	22844458	NL
5	Solyc05g013280.2.1-R7-7-A1	reverse	22863588	22865581	NL
5	Solyc08g076000.2.1-R76-78-A1	reverse	26457199	26458632	L
5	Solyc10g085460.1.1-R8-8-A1	reverse	26468288	26469748	N
5	Solyc04g007070.2.1-R15-15-A1	forward	29142342	29143528	L
5	Solyc07g052770.2.1-R55-55-A1	forward	31062558	31063906	L
5	Solyc05g007850.1.1-R37-37-A1	forward	31234494	31235774	N
5	Solyc11g011090.1.1-R70-70-A1	forward	31363444	31365516	TN
5	Solyc11g011350.1.1-R102-102-A1	forward	31369647	31371497	TN
5	Solyc05g007350.1.1-R11-11-A1	reverse	38160928	38167866	N
5	Solyc06g008400.1.1-R10-10-A2	forward	54023673	54027824	NL
5	Solyc05g043420.1.1-R1-1-A1	reverse	55463046	55467606	NL
5	Solyc05g044490.2.1-R1-1-A1	forward	55767048	55771341	NL
5	Solyc04g008120.1.1-R20-20-A1	forward	58331518	58335186	NL
5	Solyc05g050430.1.1-R1-1-A1	forward	59751165	59755585	NL
5	Solyc05g047700.1.1-R9-9-A1	forward	59758309	59758719	N
5	Solyc05g054010.2.1-R2-2-A1	reverse	63124718	63128909	NL
5	Solyc05g054010.2.1-R1-1-A1	reverse	63132666	63137053	NL
5	Solyc05g047700.1.1-R6-6-A1	forward	63138387	63142845	NL
5	Solyc04g008120.1.1-R108-108-A1	forward	63416672	63420379	NL
6	Solyc09g092410.2.1-R59-59-A1	reverse	421835	422081	N
6	Solyc11g011080.1.1-R66-67-A1	reverse	422725	424212	N
6	Solyc06g008480.1.1-R9-9-A1	reverse	2318513	2321338	NL
6	Solyc04g007490.2.1-R28-28-A1	reverse	2327468	2330872	NL
6	Solyc00g102400.2.1-R3-3-A1	reverse	2354799	2358629	NL
6	Solyc06g008480.1.1-R1-1-A1	reverse	2374198	2377556	NL
6	Solyc05g043420.1.1-R14-14-A1	forward	2703200	2706897	NL
6	Solyc06g008400.1.1-R3-3-A1	forward	2722296	2726120	NL
6	Solyc06g008400.1.1-R83-83-A1	forward	2739090	2739958	L
6	Solyc06g008800.1.1-R1-1-A1	forward	2746749	2750582	NL
6	Solyc06g048910.1.1-R1-1-A1	forward	28429688	28434693	NL
6	Solyc02g027080.1.1-R17-17-A1	reverse	35780391	35783661	NL
6	Solyc06g008400.1.1-R41-41-A1	forward	36704226	36707008	NL
6	Solyc05g007630.2.1-R58-58-A1	forward	36714376	36716215	N
6	Solyc05g012910.2.1-R94-94-A1	forward	36724818	36728042	NL
6	Solyc01g106410.1.1-R48-49-A1	forward	36738593	36741891	NL
6	Solyc09g092290.1.1-R26-26-A1	forward	36752772	36756163	NL
6	Solyc06g064760.1.1-R7-7-A1	forward	36765822	36768939	NL
6	Solyc04g008130.1.1-R7-7-A1	reverse	36923350	36925986	N
6	Solyc05g006630.2.1-R86-87-A1	reverse	37013715	37014530	L
6	Solyc02g082050.2.1-R39-39-A1	forward	37014868	37020178	L
7	Solyc04g009120.1.1-R60-60-A1	reverse	626085	628788	NL
7	Solyc05g054340.2.1-R19-19-A1	reverse	4234636	4237344	NL
7	Solyc08g074250.1.1-R12-12-A1	reverse	4242941	4245531	NL
7	Solyc06g048910.1.1-R14-15-A1	forward	5680078	5681358	NL
7	Solyc04g009250.1.1-R7-7-A1	reverse	44734995	44737994	NL
7	Solyc04g008130.1.1-R90-90-A1	reverse	44751193	44753675	CNL
7	Solyc01g087200.2.1-R71-71-A1	reverse	44790047	44792486	N
7	Solyc04g005540.2.1-R2-2-A1	reverse	55157163	55162104	NL
7	Solyc04g005540.2.1-R108-109-A1	forward	55533020	55533559	N
7	Solyc11g006530.1.1-R9-9-A1	reverse	57375882	57379383	NL
7	Solyc11g011090.1.1-R45-45-A1	forward	58542010	58545782	TNL
7	Solyc01g014840.2.1-R7-7-A1	forward	58547293	58563287	TNL
7	Solyc07g052770.2.1-R13-13-A1	forward	58572434	58573335	N
7	Solyc03g078300.1.1-R82-84-A1	reverse	58750255	58752909	CNL
7	Solyc04g012010.2.1-R85-85-A1	forward	58763526	58766168	CNL
7	Solyc04g056570.2.1-R3-3-A1	reverse	60757902	60762712	TNL
7	Solyc09g007710.2.1-R6-6-A1	forward	60911183	60915961	TNL
7	Solyc05g006630.2.1-R154-159-A1	forward	63073291	63073884	T
8	Solyc06g008790.2.1-R58-58-A1	forward	324804	327662	CNL
8	Solyc05g007610.2.1-R35-35-A1	reverse	374318	377459	NL
8	Solyc11g011090.1.1-R5-5-A1	reverse	378968	384268	TNL
8	Solyc06g048910.1.1-R3-3-A1	reverse	1829700	1835999	NL
8	Solyc03g078300.1.1-R5-5-A1	forward	2161135	2165170	CNL
8	Solyc06g048910.1.1-R2-2-A1	forward	3367363	3373318	NL
8	Solyc09g092410.2.1-R32-32-A1	forward	48378168	48380127	L
8	Solyc09g092410.2.1-R30-30-A1	forward	48401559	48403187	L
8	Solyc11g011090.1.1-R206-206-A1	reverse	48469587	48470746	L
8	Solyc09g092410.2.1-R43-43-A1	forward	48560990	48572226	N
8	Solyc08g007630.1.1-R19-19-A1	reverse	50075122	50076706	N
8	Solyc12g044200.1.1-R96-96-A1	forward	53629020	53629759	L
8	Solyc11g011080.1.1-R71-72-A1	reverse	55526270	55528978	NL
8	Solyc04g009290.1.1-R86-86-A1	forward	55529427	55530690	N
8	Solyc02g084450.2.1-R3-3-A1	forward	56932250	56935564	CNL
8	Solyc03g078300.1.1-R18-18-A1	forward	56943100	56947113	CNL
8	Solyc01g106410.1.1-R87-91-A1	reverse	57221214	57222701	CN
8	Solyc04g011990.1.1-R95-95-A1	forward	57229009	57232874	CNL
9	Solyc02g084890.1.1-R38-38-A1	forward	220445	223354	CNL
9	Solyc09g007710.2.1-R1-1-A1	forward	1257638	1262338	TNL
9	Solyc09g092280.1.1-R38-38-A1	reverse	13621396	13624951	CNL
9	Solyc07g009180.1.1-R104-104-A1	forward	14470963	14472874	L
9	Solyc09g092410.2.1-R31-31-A1	forward	45017231	45018402	L
9	Solyc09g092410.2.1-R39-39-A1	forward	45230369	45231471	N
9	Solyc09g092410.2.1-R17-17-A1	forward	45293557	45303127	L
9	Solyc09g092410.2.1-R50-50-A1	forward	46173978	46174785	N
9	Solyc09g092410.2.1-R46-46-A1	reverse	46415602	46416536	N
9	Solyc01g102880.1.1-R121-122-A1	reverse	48529342	48530660	L
9	Solyc11g011350.1.1-R72-72-A1	forward	49010131	49012024	N
9	Solyc08g076000.2.1-R5-5-A1	forward	51754501	51762371	NL
9	Solyc09g092410.2.1-R16-16-A1	forward	53385256	53387538	L
9	Solyc09g092410.2.1-R38-38-A1	forward	53419797	53421394	L
9	Solyc04g079420.2.1-R5-5-A1	forward	56361521	56365006	L
9	Solyc05g043420.1.1-R5-5-A1	reverse	56643577	56647167	NL
9	Solyc08g076000.2.1-R4-4-A1	reverse	57524032	57527786	CNL
9	Solyc09g064680.1.1-R1-1-A1	reverse	57622457	57624915	NL
9	Solyc11g071420.1.1-R72-74-A1	reverse	57632929	57634725	N
9	Solyc09g092410.2.1-R42-42-A1	reverse	59941465	59942665	N
9	Solyc09g092410.2.1-R75-76-A1	reverse	60002365	60004162	L
9	Solyc05g009760.1.1-R58-58-A1	forward	60415361	60417241	L
9	Solyc09g098130.1.1-R61-63-A1	forward	61094514	61094861	N
9	Solyc06g064720.1.1-R64-65-A1	reverse	61113946	61115321	N
9	Solyc04g008140.1.1-R50-50-A1	forward	61165042	61165579	N
9	Solyc05g005130.1.1-R88-88-A1	reverse	66762154	66764694	CNL
9	Solyc09g092280.1.1-R2-2-A1	reverse	66771956	66774502	CNL
9	Solyc05g007170.2.1-R129-132-A1	reverse	66780599	66784217	CNL
9	Solyc01g090430.2.1-R64-64-A1	reverse	66792551	66795103	CNL
9	Solyc09g092410.2.1-R1-1-A1	forward	66860728	66864732	TNL
9	Solyc05g007170.2.1-R27-27-A1	reverse	67263817	67268567	NL
9	Solyc05g013280.2.1-R118-121-A1	reverse	67271753	67275730	NL
9	Solyc05g013280.2.1-R22-22-A1	forward	67301675	67305529	NL
9	Solyc09g098210.1.1-R1-1-A1	forward	67341278	67344165	NL
10	Solyc12g094660.1.1-R19-19-A1	forward	2335367	2338030	CNL
10	Solyc06g008480.1.1-R42-42-A1	forward	2340383	2343022	NL
10	Solyc04g007050.2.1-R9-9-A1	forward	2346611	2349424	NL
10	Solyc10g085460.1.1-R5-5-A1	reverse	4851810	4855421	NL
10	Solyc10g085460.1.1-R4-4-A1	reverse	4974767	4978405	NL
10	Solyc10g055080.1.1-R31-31-A1	reverse	31880554	31881058	L
10	Solyc05g007170.2.1-R147-150-A1	reverse	36037309	36040517	CNL
10	Solyc10g085460.1.1-R27-27-A1	reverse	40059451	40061984	L
10	Solyc10g085460.1.1-R11-11-A1	reverse	40113629	40116229	NL
10	Solyc02g036270.2.1-R25-25-A1	reverse	43123658	43124954	N
10	Solyc10g085460.1.1-R7-7-A1	reverse	45935786	45939235	NL
10	Solyc05g008070.2.1-R9-9-A1	forward	46932499	46934956	NL
10	Solyc05g012740.1.1-R2-2-A2	forward	47163689	47174465	NL
10	Solyc10g085460.1.1-R2-2-A1	forward	50736519	50744243	CNL
10	Solyc10g085460.1.1-R3-3-A1	forward	51152259	51160743	CNL
10	Solyc12g044180.1.1-R25-25-A1	forward	51614549	51615948	N
10	Solyc12g016220.1.1-R29-29-A1	forward	51645370	51647466	N
10	Solyc12g044190.1.1-R32-32-A1	forward	51686863	51688667	N
10	Solyc04g005550.1.1-R10-10-A1	forward	51759626	51763437	NL
10	Solyc04g005540.2.1-R13-13-A1	forward	51790756	51794099	L
10	Solyc04g005540.2.1-R11-11-A1	forward	51839513	51843057	NL
10	Solyc12g044200.1.1-R35-35-A1	forward	51867594	51868891	N
10	Solyc12g044200.1.1-R16-16-A1	forward	51906730	51910440	NL
10	Solyc12g016220.1.1-R10-10-A1	forward	57515408	57518352	NL
10	Solyc10g076440.1.1-R1-1-A1	forward	58743943	58746960	NL
10	Solyc12g044190.1.1-R52-52-A1	forward	59993269	59994209	L
10	Solyc03g078300.1.1-R39-39-A1	reverse	63950936	63954634	CNL
10	Solyc10g085460.1.1-R14-14-A1	reverse	64187200	64188413	N
10	Solyc07g052770.2.1-R94-97-A1	reverse	64693621	64694276	N
11	Solyc06g008400.1.1-R43-43-A1	reverse	1181636	1184215	NL
11	Solyc11g006530.1.1-R1-1-A1	reverse	1186571	1189847	NL
11	Solyc11g006640.1.1-R29-30-A1	forward	1237304	1239962	NL
11	Solyc05g007170.2.1-R46-46-A1	forward	1242256	1245048	NL
11	Solyc11g007790.1.1-R1-1-A1	forward	2028383	2031076	NL
11	Solyc01g086810.2.1-R3-3-A1	forward	3254831	3257888	CNL
11	Solyc11g011080.1.1-R1-1-A1	reverse	4161883	4167302	TNL
11	Solyc01g008800.1.1-R5-5-A1	reverse	4169821	4177929	TNL
11	Solyc01g066020.1.1-R7-7-A1	reverse	4176598	4183040	TNL
11	Solyc11g011350.1.1-R1-1-A1	reverse	4391578	4397261	TNL
11	Solyc01g102880.1.1-R126-127-A1	reverse	6490652	6491827	N
11	Solyc01g102880.1.1-R153-154-A1	reverse	6491805	6493026	T
11	Solyc01g102880.1.1-R7-7-A1	forward	7100971	7106527	TNL
11	Solyc07g049700.1.1-R15-15-A1	reverse	10132320	10134453	N
11	Solyc05g007630.2.1-R22-22-A1	reverse	10136356	10139788	NL
11	Solyc11g006520.1.1-R15-15-A1	forward	11186213	11188339	L
11	Solyc11g006530.1.1-R12-12-A1	forward	11192016	11194673	N
11	Solyc07g049700.1.1-R57-58-A1	forward	11405790	11406167	L
11	Solyc08g005510.1.1-R70-70-A1	forward	13814281	13815017	L
11	Solyc09g092410.2.1-R77-78-A1	reverse	13869072	13870282	L
11	Solyc03g078300.1.1-R32-32-A1	reverse	30832722	30835138	N
11	Solyc11g069620.1.1-R22-22-A1	reverse	30861634	30865541	L
11	Solyc05g012890.1.1-R134-137-A1	forward	30923268	30923864	N
11	Solyc03g078300.1.1-R16-16-A1	reverse	33658355	33660615	NL
11	Solyc03g078300.1.1-R25-25-A1	reverse	33703641	33707896	L
11	Solyc11g069990.1.1-R18-18-A1	reverse	34684864	34686975	L
11	Solyc03g078300.1.1-R14-14-A1	reverse	34715914	34719613	NL
11	Solyc11g064770.1.1-R13-13-A1	reverse	34772106	34774454	NL
11	Solyc01g102880.1.1-R83-83-A1	forward	36601460	36602622	N
11	Solyc07g052770.2.1-R4-4-A1	forward	46093789	46115796	TNL
11	Solyc11g068360.1.1-R6-6-A1	reverse	46991269	46994693	CNL
11	Solyc03g078300.1.1-R13-13-A1	forward	48467394	48471048	CNL
11	Solyc03g078300.1.1-R7-7-A1	forward	50191390	50195145	CNL
11	Solyc02g027080.1.1-R7-7-A1	forward	50663855	50666619	NL
11	Solyc11g069620.1.1-R1-1-A1	forward	51346017	51349831	CNL
11	Solyc03g078300.1.1-R47-47-A1	reverse	51367174	51367668	C
11	Solyc03g078300.1.1-R15-15-A1	reverse	51371454	51376139	CNL
11	Solyc08g007250.1.1-R15-15-A1	forward	51610114	51611094	N
11	Solyc11g069620.1.1-R2-2-A1	forward	51612484	51616205	CNL
11	Solyc03g078300.1.1-R6-6-A1	reverse	51661289	51665053	CNL
11	Solyc11g071420.1.1-R26-26-A1	forward	51965010	51966576	L
11	Solyc08g007630.1.1-R49-49-A1	forward	51969233	51969925	L
11	Solyc11g069620.1.1-R13-13-A1	forward	51979518	51982975	CNL
11	Solyc11g069620.1.1-R10-10-A1	forward	51985618	51989247	CNL
11	Solyc11g068360.1.1-R8-8-A1	forward	51993584	51997466	CNL
11	Solyc11g071430.1.1-R43-43-A1	forward	51999143	52000254	L
11	Solyc11g068360.1.1-R9-9-A1	reverse	52380107	52384072	CNL
11	Solyc11g069620.1.1-R23-23-A1	forward	52638780	52643332	L
12	Solyc02g037540.1.1-R15-15-A1	forward	298737	301507	NL
12	Solyc12g009460.1.1-R78-85-A1	reverse	593914	596718	NL
12	Solyc08g076000.2.1-R51-51-A1	reverse	632521	635370	NL
12	Solyc05g012890.1.1-R40-40-A1	forward	2693809	2695666	N
12	Solyc12g009450.1.1-R1-1-A1	forward	2714559	2719247	NL
12	Solyc11g069020.1.1-R19-19-A1	forward	2723092	2725815	NL
12	Solyc05g007630.2.1-R23-23-A1	forward	3607585	3610612	NL
12	Solyc04g005550.1.1-R4-4-A1	forward	6402690	6407390	NL
12	Solyc07g049700.1.1-R20-20-A1	forward	7336229	7338691	N
12	Solyc11g006520.1.1-R10-10-A1	forward	7358383	7361001	NL
12	Solyc05g043420.1.1-R41-41-A1	forward	7412896	7415633	NL
12	Solyc07g049700.1.1-R10-10-A1	forward	7420513	7421039	N
12	Solyc05g012740.1.1-R63-64-A1	forward	7428383	7430193	N
12	Solyc04g007060.2.1-R32-32-A1	reverse	19507556	19508940	N
12	Solyc09g098130.1.1-R6-6-A1	reverse	36848679	36857270	NL
12	Solyc07g049700.1.1-R83-85-A1	forward	37626738	37627583	C
12	Solyc07g049700.1.1-R132-134-A1	forward	37636113	37636955	C
12	Solyc04g005550.1.1-R6-6-A1	reverse	44396425	44401454	NL
12	Solyc04g005550.1.1-R7-7-A1	reverse	44433702	44437724	NL
12	Solyc04g005540.2.1-R4-4-A1	reverse	44489087	44494469	NL
12	Solyc08g005440.2.1-R106-106-A1	reverse	63160807	63163872	NL
12	Solyc11g011350.1.1-R43-43-A1	forward	63968288	63970051	T
12	Solyc01g008800.1.1-R118-118-A1	forward	63974111	63975402	T
12	Solyc12g096920.1.1-R1-1-A1	forward	63982696	63986146	CNL
12	Solyc11g011080.1.1-R24-24-A1	reverse	64025332	64026802	TN
12	Solyc08g005510.1.1-R13-13-A1	reverse	64028350	64032613	TNL
12	Solyc01g106410.1.1-R98-102-A1	forward	64684473	64686182	L
12	Solyc09g007710.2.1-R59-59-A1	forward	64690247	64691254	CN

## Sheet: Table_S3
Table S3. List of 103 (out of 105) tomato NB-LRR genes predicted by HRP, previously identified by RenSeq analysis. Columns "Gene IDs", "Expression status" and "Description of Annotation" refer to the results as presented by Andolfo et al., 2014 Column Expression status: E: expressed, NE: not expressed.
Gene IDs (HRP method)	Gene IDs	Expression status	Description of annotation
Solyc11g011080.1.1-R41-41-A1	RDC0002NLR0001	NE	New gene
Solyc05g007640.2.1-R99-102-A1	RDC0002NLR0002	NE	New gene
Solyc09g098130.1.1-R97-100-A1	RDC0002NLR0003	NE	New gene
Solyc04g005550.1.1-R9-9-A1	RDC0002NLR0004	E	New gene
Solyc01g102850.1.1-R4-4-A1	RDC0002NLR0005	E	Fused gene
Solyc07g055380.1.1-R22-22-A1	RDC0002NLR0006	E	Fused gene
Solyc01g102880.1.1-R2-2-A1	RDC0002NLR0007	NE	Split gene
Solyc03g078300.1.1-R19-19-A1	RDC0002NLR0008	NE	Split gene
Solyc01g102850.1.1-R2-2-A1	RDC0002NLR0009	E	Truncated gene
Solyc06g064720.1.1-R99-100-A1	RDC0002NLR0010	NE	Truncated gene
Solyc04g005550.1.1-R8-8-A1	RDC0002NLR0011	E	Split gene
Solyc11g069020.1.1-R55-55-A1	RDC0002NLR0012	E	Truncated gene
Solyc05g005130.1.1-R47-47-A1	RDC0002NLR0013	E	Truncated gene
Solyc01g106410.1.1-R24-24-A1	RDC0002NLR0014	E	New gene
Solyc08g076000.2.1-R11-11-A1	RDC0002NLR0015	E	Split gene
Solyc05g006630.2.1-R87-88-A1	RDC0002NLR0016	E	New gene
Solyc06g008450.2.1-R138-138-A1	RDC0002NLR0017	NE	New gene
Solyc01g087200.2.1-R101-101-A1	RDC0002NLR0018	NE	New gene
Solyc04g008130.1.1-R1-1-A1	RDC0002NLR0019	NE	Gene with gap
Solyc04g007060.2.1-R85-85-A1	RDC0002NLR0020	NE	New gene
Solyc04g008130.1.1-R5-5-A1	RDC0002NLR0021	E	Gene with gap
Solyc04g007490.2.1-R95-95-A1	RDC0002NLR0022	NE	Gene with gap
Solyc04g008200.2.1-R1-1-A1	RDC0002NLR0023	E	Gene with gap
Solyc04g009250.1.1-R11-11-A1	RDC0002NLR0024	E	New gene
Solyc08g075640.2.1-R24-24-A1	RDC0002NLR0025	E	Split gene
Solyc11g006520.1.1-R82-83-A1	RDC0002NLR0026	NE	New gene
Solyc11g006530.1.1-R23-23-A1	RDC0002NLR0027	NE	New gene
-	RDC0002NLR0028	NE	New gene
Solyc09g092410.2.1-R2-2-A1	RDC0002NLR0029	NE	Split gene
Solyc04g009260.1.1-R13-13-A1	RDC0002NLR0030	NE	Split gene
Solyc09g005290.1.1-R82-87-A1	RDC0002NLR0031	E	Truncated gene
Solyc04g005550.1.1-R13-13-A1	RDC0002NLR0032	NE	Split gene
Solyc04g005540.2.1-R33-33-A1	RDC0002NLR0033	E	New gene
-	RDC0002NLR0034	NE	New gene
Solyc10g047320.1.1-R3-3-A1	RDC0002NLR0035	E	New gene
Solyc05g005330.2.1-R7-7-A1	RDC0002NLR0036	NE	Truncated gene
Solyc05g007610.2.1-R6-6-A1	RDC0002NLR0037	E	Split gene
Solyc05g013280.2.1-R5-5-A1	RDC0002NLR0038	NE	Truncated gene
Solyc05g013280.2.1-R7-7-A1	RDC0002NLR0039	NE	New gene
Solyc08g076000.2.1-R76-78-A1	RDC0002NLR0040	NE	New gene
Solyc11g011350.1.1-R102-102-A1	RDC0002NLR0041	NE	New gene
Solyc05g007350.1.1-R11-11-A1	RDC0002NLR0042	NE	New gene
Solyc06g008400.1.1-R10-10-A2	RDC0002NLR0043	NE	Truncated gene
Solyc05g047700.1.1-R9-9-A1	RDC0002NLR0044	NE	New gene
Solyc11g011080.1.1-R66-67-A1	RDC0002NLR0045	NE	New gene
Solyc06g064760.1.1-R7-7-A1	RDC0002NLR0046	NE	New gene
Solyc02g082050.2.1-R39-39-A1	RDC0002NLR0047	NE	Split gene
Solyc06g048910.1.1-R14-15-A1	RDC0002NLR0048	NE	New gene
Solyc04g009250.1.1-R7-7-A1	RDC0002NLR0049	NE	Split gene
Solyc04g008130.1.1-R90-90-A1	RDC0002NLR0050	E	Split gene
?	RDC0002NLR0051	E	Split gene
Solyc04g005540.2.1-R108-109-A1	RDC0002NLR0052	NE	New gene
Solyc07g052770.2.1-R13-13-A1	RDC0002NLR0053	NE	Gene with gap
Solyc04g056570.2.1-R3-3-A1	RDC0002NLR0054	NE	Split gene
Solyc09g007710.2.1-R6-6-A1	RDC0002NLR0055	NE	Truncated gene
Solyc03g078300.1.1-R5-5-A1	RDC0002NLR0056	E	Split gene
Solyc04g009290.1.1-R86-86-A1	RDC0002NLR0057	NE	New gene
Solyc09g092410.2.1-R39-39-A1	RDC0002NLR0058	NE	New gene
Solyc08g076000.2.1-R5-5-A1	RDC0002NLR0059	NE	New gene
Solyc09g092410.2.1-R16-16-A1	RDC0002NLR0060	NE	New gene
Solyc08g076000.2.1-R4-4-A1	RDC0002NLR0061	E	Truncated gene
Solyc05g009760.1.1-R58-58-A1	RDC0002NLR0062	NE	New gene
Solyc09g098130.1.1-R61-63-A1	RDC0002NLR0063	NE	New gene
Solyc06g064720.1.1-R64-65-A1	RDC0002NLR0064	NE	New gene
Solyc05g007170.2.1-R27-27-A1	RDC0002NLR0065	E	Fused gene
Solyc05g013280.2.1-R118-121-A1	RDC0002NLR0066	E	Fused gene
Solyc10g085460.1.1-R5-5-A1	RDC0002NLR0067	NE	Split gene
Solyc10g085460.1.1-R4-4-A1	RDC0002NLR0068	NE	New gene
Solyc10g085460.1.1-R11-11-A1	RDC0002NLR0069	NE	New gene
Solyc05g012740.1.1-R2-2-A2	RDC0002NLR0070	NE	New gene
Solyc10g085460.1.1-R2-2-A1	RDC0002NLR0071	E	New gene
Solyc10g085460.1.1-R2-2-A1	RDC0002NLR0072	E	New gene
Solyc10g085460.1.1-R3-3-A1	RDC0002NLR0073	NE	Split gene
Solyc12g044190.1.1-R52-52-A1	RDC0002NLR0074	NE	New gene
Solyc01g008800.1.1-R5-5-A1	RDC0002NLR0075	E	Fused gene
Solyc01g066020.1.1-R7-7-A1	RDC0002NLR0076	E	Fused gene
Solyc01g102880.1.1-R153-154-A1; Solyc01g102880.1.1-R126-127-A1	RDC0002NLR0077	E	New gene
Solyc07g049700.1.1-R15-15-A1	RDC0002NLR0078	NE	Split gene
Solyc11g006520.1.1-R15-15-A1	RDC0002NLR0079	NE	New gene
Solyc09g092410.2.1-R77-78-A1	RDC0002NLR0080	NE	New gene
Solyc03g078300.1.1-R32-32-A1	RDC0002NLR0081	NE	New gene
Solyc11g069620.1.1-R22-22-A1	RDC0002NLR0082	NE	New gene
Solyc05g012890.1.1-R134-137-A1	RDC0002NLR0083	NE	New gene
Solyc03g078300.1.1-R16-16-A1	RDC0002NLR0084	NE	Truncated gene
Solyc11g069990.1.1-R18-18-A1	RDC0002NLR0085	NE	New gene
Solyc03g078300.1.1-R14-14-A1	RDC0002NLR0086	NE	Split gene
Solyc11g064770.1.1-R13-13-A1	RDC0002NLR0087	NE	Truncated gene
Solyc01g102880.1.1-R83-83-A1	RDC0002NLR0088	NE	New gene
Solyc07g052770.2.1-R4-4-A1	RDC0002NLR0089	NE	Truncated gene
Solyc03g078300.1.1-R13-13-A1	RDC0002NLR0090	E	Split gene
Solyc11g069620.1.1-R2-2-A1	RDC0002NLR0091	E	New gene
Solyc03g078300.1.1-R6-6-A1	RDC0002NLR0092	E	Split gene
Solyc11g069620.1.1-R13-13-A1	RDC0002NLR0093	E	New gene
Solyc11g068360.1.1-R9-9-A1	RDC0002NLR0094	E	New gene
Solyc02g037540.1.1-R15-15-A1	RDC0002NLR0095	E	New gene
Solyc08g076000.2.1-R51-51-A1	RDC0002NLR0096	E	Truncated gene
Solyc05g012890.1.1-R40-40-A1	RDC0002NLR0097	NE	New gene
Solyc05g007630.2.1-R23-23-A1	RDC0002NLR0098	NE	Truncated gene
Solyc11g006520.1.1-R10-10-A1	RDC0002NLR0099	NE	New gene
Solyc07g049700.1.1-R10-10-A1	RDC0002NLR0100	NE	New gene
Solyc05g012740.1.1-R63-64-A1	RDC0002NLR0101	NE	New gene
Solyc04g007060.2.1-R32-32-A1	RDC0002NLR0102	NE	New gene
Solyc09g098130.1.1-R6-6-A1	RDC0002NLR0103	NE	Truncated gene
Solyc08g005510.1.1-R13-13-A1	RDC0002NLR0104	NE	Split gene
Solyc08g005510.1.1-R42-42-A1	RDC0002NLR0105	NE	New gene

## Sheet: Table_S4
Table S4. Information for 48 full-length NB-LRR gene models predicted by HRP in the tomato genome (Heinz 1706 cultivar) and confirmed by iTAG, including strand information, start and end position on the chromosome.
ITAG_v2.3						HRP
Chr	Gene_ID	Direction	Feature	Start_position	End_position	Chr	Gene_ID	Direction	Feature	Start_position	End_position
1	Solyc01g014840.2.1	reverse	mRNA	15577916	15583605	1	Solyc01g014840.2.1-R1-1-A1	reverse	transcript	15578023	15583605
1	Solyc01g014840.2.1	reverse	CDS	15578023	15579003	1	Solyc01g014840.2.1-R1-1-A1	reverse	exon	15578023	15579003
1	Solyc01g014840.2.1	reverse	CDS	15579082	15580230	1	Solyc01g014840.2.1-R1-1-A1	reverse	exon	15579082	15580230
1	Solyc01g014840.2.1	reverse	CDS	15580648	15580944	1	Solyc01g014840.2.1-R1-1-A1	reverse	exon	15580648	15580944
1	Solyc01g014840.2.1	reverse	CDS	15581089	15582160	1	Solyc01g014840.2.1-R1-1-A1	reverse	exon	15581089	15582160
1	Solyc01g014840.2.1	reverse	CDS	15583124	15583605	1	Solyc01g014840.2.1-R1-1-A1	reverse	exon	15583124	15583605
1	Solyc01g102850.1.1	forward	mRNA	83299072	83303254	1	Solyc01g102850.1.1-R1-1-A1	forward	transcript	83299072	83303254
1	Solyc01g102850.1.1	forward	CDS	83299072	83299556	1	Solyc01g102850.1.1-R1-1-A1	forward	exon	83299072	83299556
1	Solyc01g102850.1.1	forward	CDS	83299648	83300752	1	Solyc01g102850.1.1-R1-1-A1	forward	exon	83299648	83300752
1	Solyc01g102850.1.1	forward	CDS	83300830	83301240	1	Solyc01g102850.1.1-R1-1-A1	forward	exon	83300830	83301240
1	Solyc01g102850.1.1	forward	CDS	83301330	83302256	1	Solyc01g102850.1.1-R1-1-A1	forward	exon	83301330	83302256
1	Solyc01g102850.1.1	forward	CDS	83302347	83303031	1	Solyc01g102850.1.1-R1-1-A1	forward	exon	83302347	83303031
1	Solyc01g102850.1.1	forward	CDS	83303148	83303254	1	Solyc01g102850.1.1-R1-1-A1	forward	exon	83303148	83303254
2	Solyc02g027080.1.1	forward	mRNA	15697192	15700519	2	Solyc02g027080.1.1-R1-1-A1	forward	transcript	15697192	15700519
2	Solyc02g027080.1.1	forward	CDS	15697192	15699893	2	Solyc02g027080.1.1-R1-1-A1	forward	exon	15697192	15699893
2	Solyc02g027080.1.1	forward	CDS	15700432	15700519	2	Solyc02g027080.1.1-R1-1-A1	forward	exon	15700432	15700519
2	Solyc02g082050.2.1	forward	mRNA	40368266	40374062	2	Solyc02g082050.2.1-R1-1-A1	forward	transcript	40368266	40373785
2	Solyc02g082050.2.1	forward	CDS	40368266	40368774	2	Solyc02g082050.2.1-R1-1-A1	forward	exon	40368266	40368774
2	Solyc02g082050.2.1	forward	CDS	40370254	40371337	2	Solyc02g082050.2.1-R1-1-A1	forward	exon	40370254	40371337
2	Solyc02g082050.2.1	forward	CDS	40371436	40371711	2	Solyc02g082050.2.1-R1-1-A1	forward	exon	40371436	40371711
2	Solyc02g082050.2.1	forward	CDS	40371882	40373024	2	Solyc02g082050.2.1-R1-1-A1	forward	exon	40371882	40373024
2	Solyc02g082050.2.1	forward	CDS	40373111	40373785	2	Solyc02g082050.2.1-R1-1-A1	forward	exon	40373111	40373785
2	Solyc02g090380.2.1	forward	mRNA	46515185	46519334	2	Solyc02g090380.2.1-R1-1-A1	forward	transcript	46515308	46519108
2	Solyc02g090380.2.1	forward	CDS	46515308	46516022	2	Solyc02g090380.2.1-R1-1-A1	forward	exon	46515308	46516022
2	Solyc02g090380.2.1	forward	CDS	46516634	46517028	2	Solyc02g090380.2.1-R1-1-A1	forward	exon	46516634	46517028
2	Solyc02g090380.2.1	forward	CDS	46517237	46517619	2	Solyc02g090380.2.1-R1-1-A1	forward	exon	46517237	46517619
2	Solyc02g090380.2.1	forward	CDS	46517951	46518162	2	Solyc02g090380.2.1-R1-1-A1	forward	exon	46517951	46518162
2	Solyc02g090380.2.1	forward	CDS	46518276	46519108	2	Solyc02g090380.2.1-R1-1-A1	forward	exon	46518276	46519108
3	Solyc03g005660.2.1	forward	mRNA	469690	474293	3	Solyc03g005660.2.1-R1-1-A1	forward	transcript	469773	474146
3	Solyc03g005660.2.1	forward	CDS	469773	470210	3	Solyc03g005660.2.1-R1-1-A1	forward	exon	469773	470210
3	Solyc03g005660.2.1	forward	CDS	471984	474146	3	Solyc03g005660.2.1-R1-1-A1	forward	exon	471984	474146
3	Solyc03g005670.2.1	forward	mRNA	481129	483926	3	Solyc05g012910.2.1-R107-107-A1	forward	transcript	481199	483800
3	Solyc03g005670.2.1	forward	CDS	481199	482144	3	Solyc05g012910.2.1-R107-107-A1	forward	exon	481199	482144
3	Solyc03g005670.2.1	forward	CDS	482269	483800	3	Solyc05g012910.2.1-R107-107-A1	forward	exon	482269	483800
3	Solyc03g078300.1.1	forward	mRNA	43887767	43891792	3	Solyc03g078300.1.1-R1-1-A1	forward	transcript	43887767	43891792
3	Solyc03g078300.1.1	forward	CDS	43887767	43891792	3	Solyc03g078300.1.1-R1-1-A1	forward	exon	43887767	43891792
4	Solyc04g005540.2.1	forward	mRNA	355454	361509	4	Solyc04g005540.2.1-R1-1-A1	forward	transcript	355698	361179
4	Solyc04g005540.2.1	forward	CDS	355698	358295	4	Solyc04g005540.2.1-R1-1-A1	forward	exon	355698	358295
4	Solyc04g005540.2.1	forward	CDS	358448	358951	4	Solyc04g005540.2.1-R1-1-A1	forward	exon	358448	358951
4	Solyc04g005540.2.1	forward	CDS	359176	359673	4	Solyc04g005540.2.1-R1-1-A1	forward	exon	359176	359673
4	Solyc04g005540.2.1	forward	CDS	360354	360854	4	Solyc04g005540.2.1-R1-1-A1	forward	exon	360354	360854
4	Solyc04g005540.2.1	forward	CDS	361042	361179	4	Solyc04g005540.2.1-R1-1-A1	forward	exon	361042	361179
4	Solyc04g005550.1.1	forward	mRNA	362573	366873	4	Solyc04g005550.1.1-R1-1-A1	forward	transcript	362573	366873
4	Solyc04g005550.1.1	forward	CDS	362573	365287	4	Solyc04g005550.1.1-R1-1-A1	forward	exon	362573	365287
4	Solyc04g005550.1.1	forward	CDS	365401	365901	4	Solyc04g005550.1.1-R1-1-A1	forward	exon	365401	365901
4	Solyc04g005550.1.1	forward	CDS	366154	366669	4	Solyc04g005550.1.1-R1-1-A1	forward	exon	366154	366669
4	Solyc04g005550.1.1	forward	CDS	366760	366873	4	Solyc04g005550.1.1-R1-1-A1	forward	exon	366760	366873
4	Solyc04g007050.2.1	forward	mRNA	764313	768859	4	Solyc04g007050.2.1-R1-1-A1	forward	transcript	764396	768442
4	Solyc04g007050.2.1	forward	CDS	764396	764839	4	Solyc04g007050.2.1-R1-1-A1	forward	exon	764396	764839
4	Solyc04g007050.2.1	forward	CDS	766337	767693	4	Solyc04g007050.2.1-R1-1-A1	forward	exon	766337	767693
4	Solyc04g007050.2.1	forward	CDS	767787	768442	4	Solyc04g007050.2.1-R1-1-A1	forward	exon	767787	768442
4	Solyc04g007060.2.1	forward	mRNA	773650	778371	4	Solyc04g007060.2.1-R1-1-A1	forward	transcript	773706	777950
4	Solyc04g007060.2.1	forward	CDS	773706	774146	4	Solyc04g007060.2.1-R1-1-A1	forward	exon	773706	774146
4	Solyc04g007060.2.1	forward	CDS	775752	777950	4	Solyc04g007060.2.1-R1-1-A1	forward	exon	775752	777950
4	Solyc04g007070.2.1	forward	mRNA	791050	796086	4	Solyc04g007070.2.1-R1-1-A1	forward	transcript	791100	795652
4	Solyc04g007070.2.1	forward	CDS	791100	791537	4	Solyc04g007070.2.1-R1-1-A1	forward	exon	791100	791537
4	Solyc04g007070.2.1	forward	CDS	793481	795652	4	Solyc04g007070.2.1-R1-1-A1	forward	exon	793481	795652
4	Solyc04g008130.1.1	reverse	mRNA	1811153	1814408	4	Solyc04g008130.1.1-R1-1-A1	reverse	transcript	1811153	1814408
4	Solyc04g008130.1.1	reverse	CDS	1811153	1814290	4	Solyc04g008130.1.1-R1-1-A1	reverse	exon	1811153	1814290
4	Solyc04g008130.1.1	reverse	CDS	1814385	1814408	4	Solyc04g008130.1.1-R1-1-A1	reverse	exon	1814385	1814408
4	Solyc04g008200.2.1	forward	mRNA	1871785	1876714	4	Solyc04g008200.2.1-R1-1-A1	forward	transcript	1871785	1876417
4	Solyc04g008200.2.1	forward	CDS	1871785	1871808	4	Solyc04g008200.2.1-R1-1-A1	forward	exon	1871785	1871808
4	Solyc04g008200.2.1	forward	CDS	1871891	1874284	4	Solyc04g008200.2.1-R1-1-A1	forward	exon	1871891	1874284
4	Solyc04g008200.2.1	forward	CDS	1874566	1875978	4	Solyc04g008200.2.1-R1-1-A1	forward	exon	1874566	1875978
4	Solyc04g008200.2.1	forward	CDS	1876400	1876417	4	Solyc04g008200.2.1-R1-1-A1	forward	exon	1876400	1876417
4	Solyc04g009150.1.1	forward	mRNA	2655518	2658052	4	Solyc09g098100.2.1-R277-305-A1	forward	transcript	2655518	2658052
4	Solyc04g009150.1.1	forward	CDS	2655518	2658052	4	Solyc09g098100.2.1-R277-305-A1	forward	exon	2655518	2658052
4	Solyc04g009240.1.1	reverse	mRNA	2713465	2716002	4	Solyc04g009150.1.1-R6-6-A1	reverse	transcript	2713465	2716002
4	Solyc04g009240.1.1	reverse	CDS	2713465	2716002	4	Solyc04g009150.1.1-R6-6-A1	reverse	exon	2713465	2716002
4	Solyc04g009660.2.1	reverse	mRNA	3028988	3031950	4	Solyc04g009150.1.1-R5-5-A1	reverse	transcript	3028988	3031941
4	Solyc04g009660.2.1	reverse	CDS	3028988	3031116	4	Solyc04g009150.1.1-R5-5-A1	reverse	exon	3028988	3031116
4	Solyc04g009660.2.1	reverse	CDS	3031560	3031941	4	Solyc04g009150.1.1-R5-5-A1	reverse	exon	3031560	3031941
4	Solyc04g015210.2.1	reverse	mRNA	5390900	5396168	4	Solyc04g015210.2.1-R1-1-A1	reverse	transcript	5390977	5395740
4	Solyc04g015210.2.1	reverse	CDS	5390977	5391088	4	Solyc04g015210.2.1-R1-1-A1	reverse	exon	5390977	5391088
4	Solyc04g015210.2.1	reverse	CDS	5391311	5393490	4	Solyc04g015210.2.1-R1-1-A1	reverse	exon	5391311	5393490
4	Solyc04g015210.2.1	reverse	CDS	5395264	5395740	4	Solyc04g015210.2.1-R1-1-A1	reverse	exon	5395264	5395740
4	Solyc04g056570.2.1	reverse	mRNA	53684808	53688726	4	Solyc04g056570.2.1-R1-1-A1	reverse	transcript	53684808	53688596
4	Solyc04g056570.2.1	reverse	CDS	53684808	53685305	4	Solyc04g056570.2.1-R1-1-A1	reverse	exon	53684808	53685305
4	Solyc04g056570.2.1	reverse	CDS	53685432	53686802	4	Solyc04g056570.2.1-R1-1-A1	reverse	exon	53685432	53686802
4	Solyc04g056570.2.1	reverse	CDS	53686899	53687991	4	Solyc04g056570.2.1-R1-1-A1	reverse	exon	53686899	53687991
4	Solyc04g056570.2.1	reverse	CDS	53688094	53688596	4	Solyc04g056570.2.1-R1-1-A1	reverse	exon	53688094	53688596
4	Solyc04g079420.2.1	forward	mRNA	61521424	61524959	4	Solyc04g079420.2.1-R1-1-A1	forward	transcript	61521461	61524788
4	Solyc04g079420.2.1	forward	CDS	61521461	61521735	4	Solyc04g079420.2.1-R1-1-A1	forward	exon	61521461	61521735
4	Solyc04g079420.2.1	forward	CDS	61521849	61522258	4	Solyc04g079420.2.1-R1-1-A1	forward	exon	61521849	61522258
4	Solyc04g079420.2.1	forward	CDS	61522688	61523097	4	Solyc04g079420.2.1-R1-1-A1	forward	exon	61522688	61523097
4	Solyc04g079420.2.1	forward	CDS	61523196	61523551	4	Solyc04g079420.2.1-R1-1-A1	forward	exon	61523196	61523551
4	Solyc04g079420.2.1	forward	CDS	61523665	61523870	4	Solyc04g079420.2.1-R1-1-A1	forward	exon	61523665	61523870
4	Solyc04g079420.2.1	forward	CDS	61523956	61524788	4	Solyc04g079420.2.1-R1-1-A1	forward	exon	61523956	61524788
5	Solyc05g006620.2.1	reverse	mRNA	1267542	1277499	5	Solyc05g006620.2.1-R1-1-A1	reverse	transcript	1267689	1277294
5	Solyc05g006620.2.1	reverse	CDS	1267689	1268324	5	Solyc05g006620.2.1-R1-1-A1	reverse	exon	1267689	1268324
5	Solyc05g006620.2.1	reverse	CDS	1268459	1268965	5	Solyc05g006620.2.1-R1-1-A1	reverse	exon	1268459	1268965
5	Solyc05g006620.2.1	reverse	CDS	1269038	1270147	5	Solyc05g006620.2.1-R1-1-A1	reverse	exon	1269038	1270147
5	Solyc05g006620.2.1	reverse	CDS	1270449	1270874	5	Solyc05g006620.2.1-R1-1-A1	reverse	exon	1270449	1270874
5	Solyc05g006620.2.1	reverse	CDS	1271133	1272246	5	Solyc05g006620.2.1-R1-1-A1	reverse	exon	1271133	1272246
5	Solyc05g006620.2.1	reverse	CDS	1276813	1277294	5	Solyc05g006620.2.1-R1-1-A1	reverse	exon	1276813	1277294
5	Solyc05g006630.2.1	forward	mRNA	1281455	1291211	5	Solyc05g006630.2.1-R1-1-A1	forward	transcript	1281484	1291103
5	Solyc05g006630.2.1	forward	CDS	1281484	1281971	5	Solyc05g006630.2.1-R1-1-A1	forward	exon	1281484	1281971
5	Solyc05g006630.2.1	forward	CDS	1285830	1286937	5	Solyc05g006630.2.1-R1-1-A1	forward	exon	1285830	1286937
5	Solyc05g006630.2.1	forward	CDS	1287556	1287939	5	Solyc05g006630.2.1-R1-1-A1	forward	exon	1287556	1287939
5	Solyc05g006630.2.1	forward	CDS	1288896	1290494	5	Solyc05g006630.2.1-R1-1-A1	forward	exon	1288896	1290494
5	Solyc05g006630.2.1	forward	CDS	1290585	1291103	5	Solyc05g006630.2.1-R1-1-A1	forward	exon	1290585	1291103
5	Solyc05g043420.1.1	reverse	mRNA	55463046	55467606	5	Solyc05g043420.1.1-R1-1-A1	reverse	transcript	55463046	55467606
5	Solyc05g043420.1.1	reverse	CDS	55463046	55466771	5	Solyc05g043420.1.1-R1-1-A1	reverse	exon	55463046	55466771
5	Solyc05g043420.1.1	reverse	CDS	55467550	55467606	5	Solyc05g043420.1.1-R1-1-A1	reverse	exon	55467550	55467606
5	Solyc05g044490.2.1	forward	mRNA	55767048	55771482	5	Solyc05g044490.2.1-R1-1-A1	forward	transcript	55767048	55771482
5	Solyc05g044490.2.1	forward	CDS	55767048	55767203	5	Solyc05g044490.2.1-R1-1-A1	forward	exon	55767048	55767203
5	Solyc05g044490.2.1	forward	CDS	55767713	55768478	5	Solyc05g044490.2.1-R1-1-A1	forward	exon	55767713	55768478
5	Solyc05g044490.2.1	forward	CDS	55768580	55771341	5	Solyc05g044490.2.1-R1-1-A1	forward	exon	55768580	55771341
5	Solyc05g050430.1.1	forward	mRNA	59751165	59755585	5	Solyc05g050430.1.1-R1-1-A1	forward	transcript	59751165	59755585
5	Solyc05g050430.1.1	forward	CDS	59751165	59751197	5	Solyc05g050430.1.1-R1-1-A1	forward	exon	59751165	59751197
5	Solyc05g050430.1.1	forward	CDS	59751890	59753503	5	Solyc05g050430.1.1-R1-1-A1	forward	exon	59751890	59753503
5	Solyc05g050430.1.1	forward	CDS	59753561	59755585	5	Solyc05g050430.1.1-R1-1-A1	forward	exon	59753561	59755585
5	Solyc05g054010.2.1	reverse	mRNA	63132655	63137053	5	Solyc05g054010.2.1-R1-1-A1	reverse	transcript	63132666	63137053
5	Solyc05g054010.2.1	reverse	CDS	63132666	63136340	5	Solyc05g054010.2.1-R1-1-A1	reverse	exon	63132666	63136340
5	Solyc05g054010.2.1	reverse	CDS	63136997	63137053	5	Solyc05g054010.2.1-R1-1-A1	reverse	exon	63136997	63137053
5	Solyc05g054020.1.1	forward	mRNA	63138387	63142845	5	Solyc05g047700.1.1-R6-6-A1	forward	transcript	63138387	63142845
5	Solyc05g054020.1.1	forward	CDS	63138387	63138425	5	Solyc05g047700.1.1-R6-6-A1	forward	exon	63138387	63138425
5	Solyc05g054020.1.1	forward	CDS	63139141	63142845	5	Solyc05g047700.1.1-R6-6-A1	forward	exon	63139141	63142845
6	Solyc06g008450.2.1	reverse	mRNA	2354703	2358629	6	Solyc00g102400.2.1-R3-3-A1	reverse	transcript	2354799	2358629
6	Solyc06g008450.2.1	reverse	CDS	2354799	2358512	6	Solyc00g102400.2.1-R3-3-A1	reverse	exon	2354799	2358512
6	Solyc06g008450.2.1	reverse	CDS	2358588	2358629	6	Solyc00g102400.2.1-R3-3-A1	reverse	exon	2358588	2358629
6	Solyc06g008480.1.1	reverse	mRNA	2374198	2377556	6	Solyc06g008480.1.1-R1-1-A1	reverse	transcript	2374198	2377556
6	Solyc06g008480.1.1	reverse	CDS	2374198	2375457	6	Solyc06g008480.1.1-R1-1-A1	reverse	exon	2374198	2375457
6	Solyc06g008480.1.1	reverse	CDS	2375537	2376940	6	Solyc06g008480.1.1-R1-1-A1	reverse	exon	2375537	2376940
6	Solyc06g008480.1.1	reverse	CDS	2377002	2377556	6	Solyc06g008480.1.1-R1-1-A1	reverse	exon	2377002	2377556
6	Solyc06g008790.2.1	forward	mRNA	2722296	2726237	6	Solyc06g008400.1.1-R3-3-A1	forward	transcript	2722296	2726120
6	Solyc06g008790.2.1	forward	CDS	2722296	2722337	6	Solyc06g008400.1.1-R3-3-A1	forward	exon	2722296	2722337
6	Solyc06g008790.2.1	forward	CDS	2722413	2726120	6	Solyc06g008400.1.1-R3-3-A1	forward	exon	2722413	2726120
6	Solyc06g008800.1.1	forward	mRNA	2746749	2750582	6	Solyc06g008800.1.1-R1-1-A1	forward	transcript	2746749	2750582
6	Solyc06g008800.1.1	forward	CDS	2746749	2746790	6	Solyc06g008800.1.1-R1-1-A1	forward	exon	2746749	2746790
6	Solyc06g008800.1.1	forward	CDS	2746866	2749802	6	Solyc06g008800.1.1-R1-1-A1	forward	exon	2746866	2749802
6	Solyc06g008800.1.1	forward	CDS	2749881	2750582	6	Solyc06g008800.1.1-R1-1-A1	forward	exon	2749881	2750582
6	Solyc06g048910.1.1	forward	mRNA	28429688	28434693	6	Solyc06g048910.1.1-R1-1-A1	forward	transcript	28429688	28434693
6	Solyc06g048910.1.1	forward	CDS	28429688	28430218	6	Solyc06g048910.1.1-R1-1-A1	forward	exon	28429688	28430218
6	Solyc06g048910.1.1	forward	CDS	28430450	28430545	6	Solyc06g048910.1.1-R1-1-A1	forward	exon	28430450	28430545
6	Solyc06g048910.1.1	forward	CDS	28432261	28434693	6	Solyc06g048910.1.1-R1-1-A1	forward	exon	28432261	28434693
7	Solyc07g009180.1.1	reverse	mRNA	4234636	4237344	7	Solyc05g054340.2.1-R19-19-A1	reverse	transcript	4234636	4237344
7	Solyc07g009180.1.1	reverse	CDS	4234636	4237344	7	Solyc05g054340.2.1-R19-19-A1	reverse	exon	4234636	4237344
7	Solyc07g052770.2.1	forward	mRNA	58542010	58545879	7	Solyc11g011090.1.1-R45-45-A1	forward	transcript	58542010	58545879
7	Solyc07g052770.2.1	forward	CDS	58542010	58542466	7	Solyc11g011090.1.1-R45-45-A1	forward	exon	58542010	58542466
7	Solyc07g052770.2.1	forward	CDS	58542770	58543869	7	Solyc11g011090.1.1-R45-45-A1	forward	exon	58542770	58543869
7	Solyc07g052770.2.1	forward	CDS	58543982	58544263	7	Solyc11g011090.1.1-R45-45-A1	forward	exon	58543982	58544263
7	Solyc07g052770.2.1	forward	CDS	58544641	58544893	7	Solyc11g011090.1.1-R45-45-A1	forward	exon	58544641	58544893
7	Solyc07g052770.2.1	forward	CDS	58544953	58545782	7	Solyc11g011090.1.1-R45-45-A1	forward	exon	58544953	58545782
9	Solyc09g007710.2.1	forward	mRNA	1257638	1262613	9	Solyc09g007710.2.1-R1-1-A1	forward	transcript	1257638	1262338
9	Solyc09g007710.2.1	forward	CDS	1257638	1258107	9	Solyc09g007710.2.1-R1-1-A1	forward	exon	1257638	1258107
9	Solyc09g007710.2.1	forward	CDS	1259200	1260307	9	Solyc09g007710.2.1-R1-1-A1	forward	exon	1259200	1260307
9	Solyc09g007710.2.1	forward	CDS	1260496	1260759	9	Solyc09g007710.2.1-R1-1-A1	forward	exon	1260496	1260759
9	Solyc09g007710.2.1	forward	CDS	1260883	1261743	9	Solyc09g007710.2.1-R1-1-A1	forward	exon	1260883	1261743
9	Solyc09g007710.2.1	forward	CDS	1261823	1262338	9	Solyc09g007710.2.1-R1-1-A1	forward	exon	1261823	1262338
9	Solyc09g092280.1.1	reverse	mRNA	66762154	66764694	9	Solyc05g005130.1.1-R88-88-A1	reverse	transcript	66762154	66764694
9	Solyc09g092280.1.1	reverse	CDS	66762154	66764694	9	Solyc05g005130.1.1-R88-88-A1	reverse	exon	66762154	66764694
9	Solyc09g092290.1.1	reverse	mRNA	66771956	66774502	9	Solyc09g092280.1.1-R2-2-A1	reverse	transcript	66771956	66774502
9	Solyc09g092290.1.1	reverse	CDS	66771956	66774502	9	Solyc09g092280.1.1-R2-2-A1	reverse	exon	66771956	66774502
9	Solyc09g092310.1.1	reverse	mRNA	66792551	66795103	9	Solyc01g090430.2.1-R64-64-A1	reverse	transcript	66792551	66795103
9	Solyc09g092310.1.1	reverse	CDS	66792551	66795103	9	Solyc01g090430.2.1-R64-64-A1	reverse	exon	66792551	66795103
9	Solyc09g092410.2.1	forward	mRNA	66860728	66864834	9	Solyc09g092410.2.1-R1-1-A1	forward	transcript	66860728	66864732
9	Solyc09g092410.2.1	forward	CDS	66860728	66861164	9	Solyc09g092410.2.1-R1-1-A1	forward	exon	66860728	66861164
9	Solyc09g092410.2.1	forward	CDS	66861517	66862612	9	Solyc09g092410.2.1-R1-1-A1	forward	exon	66861517	66862612
9	Solyc09g092410.2.1	forward	CDS	66862949	66863224	9	Solyc09g092410.2.1-R1-1-A1	forward	exon	66862949	66863224
9	Solyc09g092410.2.1	forward	CDS	66863320	66864177	9	Solyc09g092410.2.1-R1-1-A1	forward	exon	66863320	66864177
9	Solyc09g092410.2.1	forward	CDS	66864256	66864732	9	Solyc09g092410.2.1-R1-1-A1	forward	exon	66864256	66864732
9	Solyc09g098210.1.1	forward	mRNA	67341278	67344165	9	Solyc09g098210.1.1-R1-1-A1	forward	transcript	67341278	67344165
9	Solyc09g098210.1.1	forward	CDS	67341278	67342191	9	Solyc09g098210.1.1-R1-1-A1	forward	exon	67341278	67342191
9	Solyc09g098210.1.1	forward	CDS	67342290	67342347	9	Solyc09g098210.1.1-R1-1-A1	forward	exon	67342290	67342347
9	Solyc09g098210.1.1	forward	CDS	67342421	67342983	9	Solyc09g098210.1.1-R1-1-A1	forward	exon	67342421	67342983
9	Solyc09g098210.1.1	forward	CDS	67343110	67343255	9	Solyc09g098210.1.1-R1-1-A1	forward	exon	67343110	67343255
9	Solyc09g098210.1.1	forward	CDS	67343401	67343488	9	Solyc09g098210.1.1-R1-1-A1	forward	exon	67343401	67343488
9	Solyc09g098210.1.1	forward	CDS	67344147	67344165	9	Solyc09g098210.1.1-R1-1-A1	forward	exon	67344147	67344165
10	Solyc10g076440.1.1	forward	mRNA	58743943	58746960	10	Solyc10g076440.1.1-R1-1-A1	forward	transcript	58743943	58746960
10	Solyc10g076440.1.1	forward	CDS	58743943	58746960	10	Solyc10g076440.1.1-R1-1-A1	forward	exon	58743943	58746960
11	Solyc11g007790.1.1	forward	mRNA	2028383	2031076	11	Solyc11g007790.1.1-R1-1-A1	forward	transcript	2028383	2031076
11	Solyc11g007790.1.1	forward	CDS	2028383	2029480	11	Solyc11g007790.1.1-R1-1-A1	forward	exon	2028383	2029480
11	Solyc11g007790.1.1	forward	CDS	2029655	2031076	11	Solyc11g007790.1.1-R1-1-A1	forward	exon	2029655	2031076
11	Solyc11g011080.1.1	reverse	mRNA	4161883	4167302	11	Solyc11g011080.1.1-R1-1-A1	reverse	transcript	4161883	4167302
11	Solyc11g011080.1.1	reverse	CDS	4161883	4163388	11	Solyc11g011080.1.1-R1-1-A1	reverse	exon	4161883	4163388
11	Solyc11g011080.1.1	reverse	CDS	4163782	4164057	11	Solyc11g011080.1.1-R1-1-A1	reverse	exon	4163782	4164057
11	Solyc11g011080.1.1	reverse	CDS	4164482	4165565	11	Solyc11g011080.1.1-R1-1-A1	reverse	exon	4164482	4165565
11	Solyc11g011080.1.1	reverse	CDS	4165642	4166162	11	Solyc11g011080.1.1-R1-1-A1	reverse	exon	4165642	4166162
11	Solyc11g011080.1.1	reverse	CDS	4166963	4167142	11	Solyc11g011080.1.1-R1-1-A1	reverse	exon	4166963	4167142
11	Solyc11g011080.1.1	reverse	CDS	4167288	4167302	11	Solyc11g011080.1.1-R1-1-A1	reverse	exon	4167288	4167302
11	Solyc11g069620.1.1	forward	mRNA	51346017	51349831	11	Solyc11g069620.1.1-R1-1-A1	forward	transcript	51346017	51349831
11	Solyc11g069620.1.1	forward	CDS	51346017	51348993	11	Solyc11g069620.1.1-R1-1-A1	forward	exon	51346017	51348993
11	Solyc11g069620.1.1	forward	CDS	51349053	51349831	11	Solyc11g069620.1.1-R1-1-A1	forward	exon	51349053	51349831
11	Solyc11g071420.1.1	forward	mRNA	51985618	51989247	11	Solyc11g069620.1.1-R10-10-A1	forward	transcript	51985618	51989247
11	Solyc11g071420.1.1	forward	CDS	51985618	51989247	11	Solyc11g069620.1.1-R10-10-A1	forward	exon	51985618	51989247
12	Solyc12g009450.1.1	forward	mRNA	2714559	2719247	12	Solyc12g009450.1.1-R1-1-A1	forward	transcript	2714559	2719247
12	Solyc12g009450.1.1	forward	CDS	2714559	2714679	12	Solyc12g009450.1.1-R1-1-A1	forward	exon	2714559	2714679
12	Solyc12g009450.1.1	forward	CDS	2715501	2715544	12	Solyc12g009450.1.1-R1-1-A1	forward	exon	2715501	2715544
12	Solyc12g009450.1.1	forward	CDS	2716105	2718829	12	Solyc12g009450.1.1-R1-1-A1	forward	exon	2716105	2718829
12	Solyc12g009450.1.1	forward	CDS	2719207	2719247	12	Solyc12g009450.1.1-R1-1-A1	forward	exon	2719207	2719247
12	Solyc12g096920.1.1	forward	mRNA	63982696	63986146	12	Solyc12g096920.1.1-R1-1-A1	forward	transcript	63982696	63986146
12	Solyc12g096920.1.1	forward	CDS	63982696	63983698	12	Solyc12g096920.1.1-R1-1-A1	forward	exon	63982696	63983698
12	Solyc12g096920.1.1	forward	CDS	63984173	63985963	12	Solyc12g096920.1.1-R1-1-A1	forward	exon	63984173	63985963
12	Solyc12g096920.1.1	forward	CDS	63986076	63986146	12	Solyc12g096920.1.1-R1-1-A1	forward	exon	63986076	63986146

## Sheet: Table_S5
Table S5. List of R proteins annotated by RGAugury in the tomato proteome (ITAG2.3). C: coiled-coil; L: leucine-rich repeat; N: nucleotide binding; T: toll/interleukin receptor.
Gene IDs	Protein class
Solyc05g008650.1.1	CN
Solyc00g102400.2.1	CN
Solyc12g099060.1.1	CN
Solyc09g092300.2.1	CN
Solyc11g065780.1.1	CN
Solyc11g070000.1.1	CN
Solyc11g020100.1.1	CN
Solyc02g030290.1.1	CN
Solyc07g044800.2.1	CNL
Solyc04g015210.2.1	CNL
Solyc01g087200.2.1	CNL
Solyc10g047320.1.1	CNL
Solyc09g018220.1.1	CNL
Solyc04g079420.2.1	CNL
Solyc05g005130.1.1	CNL
Solyc04g008130.1.1	CNL
Solyc12g094660.1.1	CNL
Solyc06g048910.1.1	CNL
Solyc09g005290.1.1	CNL
Solyc05g007610.2.1	CNL
Solyc01g090430.2.1	CNL
Solyc05g054340.2.1	CNL
Solyc11g071430.1.1	CNL
Solyc11g006630.1.1	CNL
Solyc06g062440.2.1	CNL
Solyc04g008120.1.1	CNL
Solyc04g008200.2.1	CNL
Solyc06g008400.1.1	CNL
Solyc08g007630.1.1	CNL
Solyc10g085460.1.1	CNL
Solyc10g076440.1.1	CNL
Solyc04g011980.1.1	CNL
Solyc09g092290.1.1	CNL
Solyc09g092280.1.1	CNL
Solyc05g012890.1.1	CNL
Solyc05g054020.1.1	CNL
Solyc01g088060.2.1	CNL
Solyc04g007070.2.1	CNL
Solyc08g075640.2.1	CNL
Solyc11g006520.1.1	CNL
Solyc11g006640.1.1	CNL
Solyc01g106410.1.1	CNL
Solyc11g064770.1.1	CNL
Solyc08g005500.2.1	CNL
Solyc04g007030.2.1	CNL
Solyc04g009110.1.1	CNL
Solyc05g050430.1.1	CNL
Solyc11g068360.1.1	CNL
Solyc04g011960.1.1	CNL
Solyc02g084890.1.1	CNL
Solyc04g005550.1.1	CNL
Solyc04g007060.2.1	CNL
Solyc05g007170.2.1	CNL
Solyc04g007050.2.1	CNL
Solyc06g008800.1.1	CNL
Solyc12g009450.1.1	CNL
Solyc08g075630.2.1	CNL
Solyc11g071420.1.1	CNL
Solyc07g005770.2.1	CNL
Solyc06g008790.2.1	CNL
Solyc05g008070.2.1	CNL
Solyc12g017800.1.1	CNL
Solyc05g013280.2.1	CNL
Solyc11g069620.1.1	CNL
Solyc04g007490.2.1	CNL
Solyc09g092310.1.1	CNL
Solyc03g005660.2.1	CNL
Solyc10g055080.1.1	CNL
Solyc02g090380.2.1	CNL
Solyc06g008770.1.1	CNL
Solyc05g007640.2.1	CNL
Solyc03g078300.1.1	CNL
Solyc06g008450.2.1	CNL
Solyc05g054010.2.1	CNL
Solyc02g070370.2.1	CNL
Solyc02g036270.2.1	CNL
Solyc10g055170.1.1	N
Solyc07g039440.1.1	N
Solyc04g009270.2.1	N
Solyc04g008160.1.1	N
Solyc10g054970.1.1	N
Solyc07g039420.1.1	N
Solyc12g005520.1.1	N
Solyc12g006040.1.1	N
Solyc04g025820.1.1	N
Solyc02g070730.1.1	N
Solyc01g016960.1.1	N
Solyc11g020090.1.1	N
Solyc01g017690.1.1	N
Solyc07g055610.1.1	N
Solyc10g055050.1.1	N
Solyc07g052800.1.1	N
Solyc10g054940.1.1	N
Solyc03g094100.1.1	N
Solyc05g021140.1.1	N
Solyc11g065790.1.1	N
Solyc07g039400.1.1	N
Solyc05g018710.1.1	N
Solyc04g008180.1.1	N
Solyc04g009080.1.1	N
Solyc04g015640.1.1	N
Solyc03g006750.1.1	N
Solyc06g065000.1.1	N
Solyc04g025850.1.1	N
Solyc04g009100.1.1	N
Solyc04g025840.1.1	N
Solyc03g053070.1.1	N
Solyc10g085780.1.1	N
Solyc12g010660.1.1	N
Solyc04g051210.1.1	N
Solyc10g055140.1.1	N
Solyc04g048920.1.1	N
Solyc12g005970.1.1	N
Solyc12g005530.1.1	N
Solyc06g064780.1.1	N
Solyc09g064690.1.1	N
Solyc04g039990.2.1	N
Solyc01g067150.1.1	N
Solyc05g042090.1.1	N
Solyc11g020080.1.1	N
Solyc10g050050.1.1	N
Solyc10g074640.1.1	N
Solyc11g042730.1.1	N
Solyc02g070750.1.1	N
Solyc04g009070.1.1	N
Solyc12g038900.1.1	N
Solyc11g043100.1.1	N
Solyc04g026110.2.1	N
Solyc04g015240.1.1	N
Solyc04g012000.1.1	N
Solyc06g064690.1.1	N
Solyc11g069920.1.1	N
Solyc02g032240.1.1	N
Solyc04g011890.1.1	N
Solyc10g086590.1.1	N
Solyc05g024370.1.1	N
Solyc08g075980.1.1	N
Solyc12g017730.1.1	N
Solyc05g009750.1.1	NL
Solyc07g015900.1.1	NL
Solyc03g005670.2.1	NL
Solyc06g008480.1.1	NL
Solyc04g015220.2.1	NL
Solyc04g009290.1.1	NL
Solyc04g011990.1.1	NL
Solyc05g053990.2.1	NL
Solyc07g009190.1.1	NL
Solyc09g059830.1.1	NL
Solyc05g018010.1.1	NL
Solyc02g084450.2.1	NL
Solyc07g039390.1.1	NL
Solyc08g007250.1.1	NL
Solyc09g064610.2.1	NL
Solyc02g037540.1.1	NL
Solyc05g005330.2.1	NL
Solyc09g098100.2.1	NL
Solyc02g027080.1.1	NL
Solyc07g055380.1.1	NL
Solyc04g009250.1.1	NL
Solyc06g064760.1.1	NL
Solyc05g007630.2.1	NL
Solyc05g008690.1.1	NL
Solyc05g007350.1.1	NL
Solyc04g015630.2.1	NL
Solyc10g008240.2.1	NL
Solyc12g044180.1.1	NL
Solyc09g098210.1.1	NL
Solyc12g044200.1.1	NL
Solyc04g012010.2.1	NL
Solyc05g009760.1.1	NL
Solyc04g009260.1.1	NL
Solyc01g103610.2.1	NL
Solyc06g064750.1.1	NL
Solyc04g009130.2.1	NL
Solyc07g039410.2.1	NL
Solyc02g032650.2.1	NL
Solyc10g008230.1.1	NL
Solyc08g076000.2.1	NL
Solyc07g009180.1.1	NL
Solyc09g064680.1.1	NL
Solyc12g044190.1.1	NL
Solyc10g055120.1.1	NL
Solyc12g009460.1.1	NL
Solyc11g069990.1.1	NL
Solyc12g096920.1.1	NL
Solyc04g009690.1.1	NL
Solyc10g008220.2.1	NL
Solyc06g008380.1.1	NL
Solyc05g013260.1.1	NL
Solyc04g009240.1.1	NL
Solyc08g074250.1.1	NL
Solyc04g009150.1.1	NL
Solyc08g005440.2.1	NL
Solyc07g053010.1.1	NL
Solyc10g050740.1.1	NL
Solyc04g009660.2.1	NL
Solyc05g043420.1.1	NL
Solyc03g005650.1.1	NL
Solyc12g016220.1.1	NL
Solyc04g008140.1.1	NL
Solyc11g010160.1.1	NL
Solyc06g064720.1.1	NL
Solyc04g009120.1.1	NL
Solyc05g047700.1.1	NL
Solyc07g049700.1.1	NL
Solyc01g086810.2.1	NL
Solyc04g005540.2.1	NL
Solyc07g052790.1.1	NL
Solyc04g048910.1.1	NL
Solyc06g064680.1.1	NL
Solyc05g009740.1.1	NL
Solyc08g013970.1.1	NL
Solyc05g012740.1.1	NL
Solyc05g012910.2.1	NL
Solyc10g051050.1.1	NL
Solyc02g070410.1.1	NL
Solyc09g063040.1.1	NL
Solyc11g006530.1.1	NL
Solyc11g007790.1.1	NL
Solyc07g053020.1.1	NL
Solyc05g044490.2.1	NL
Solyc09g098130.1.1	NL
Solyc10g012290.1.1	NL
Solyc11g069020.1.1	NL
Solyc11g062150.1.1	TN
Solyc00g294230.1.1	TN
Solyc07g066180.2.1	TN
Solyc01g102920.2.1	TN
Solyc01g102840.2.1	TN
Solyc08g081260.1.1	TN
Solyc12g097020.1.1	TN
Solyc01g102850.1.1	TNL
Solyc05g007850.1.1	TNL
Solyc07g052770.2.1	TNL
Solyc11g011350.1.1	TNL
Solyc01g008800.1.1	TNL
Solyc04g056570.2.1	TNL
Solyc11g011090.1.1	TNL
Solyc04g007320.1.1	TNL
Solyc08g005510.1.1	TNL
Solyc09g007710.2.1	TNL
Solyc09g092410.2.1	TNL
Solyc11g011080.1.1	TNL
Solyc01g113620.1.1	TNL
Solyc01g066020.1.1	TNL
Solyc01g102880.1.1	TNL
Solyc05g006630.2.1	TNL
Solyc01g014840.2.1	TNL
Solyc02g082050.2.1	TNL
Solyc05g006620.2.1	TNL

## Sheet: Table_S6
Table S4. Full-length NB-LRR proteins identified using protein motif/domain-based search (PDS) within published gene sets of wild and cultivated beets, and spinach. These genes were used as input for HRP-based prediction of R-genes within the RefBv-1.0, RefBeet-1.2, and EL10 sugar beet genome assemblies. C: coiled-coil; L: leucine-rich repeat; N: nucleotide binding; R: resistance to powdery milde…
Gene IDs	Protein class
cha_g1013.t1	CNL
cha_g10496.t1	CNL
cha_g10847.t1	CNL
cha_g10848.t1	CNL
cha_g11425.t1	CNL
cha_g12340.t1	NL
cha_g12545.t1	CNL
cha_g12940.t1	CNL
cha_g12942.t1	CNL
cha_g13961.t1	NL
cha_g14680.t1	TNL
cha_g15291.t1	NL
cha_g15292.t1	CNL
cha_g15293.t1	CNL
cha_g15295.t1	NL
cha_g15610.t1	NL
cha_g15611.t1	CNL
cha_g16180.t1	NL
cha_g16626.t1	CNL
cha_g16674.t1	NL
cha_g16820.t1	NL
cha_g16821.t1	NL
cha_g17122.t1	CNL
cha_g17124.t1	CNL
cha_g17389.t1	NL
cha_g17519.t1	CNL
cha_g17628.t1	NL
cha_g18274.t1	CNL
cha_g18548.t1	NL
cha_g19379.t1	NL
cha_g19573.t1	NL
cha_g20201.t1	NL
cha_g20578.t1	NL
cha_g20961.t1	NL
cha_g21039.t1	NL
cha_g2132.t1	CNL
cha_g21529.t1	CNL
cha_g21530.t1	NL
cha_g21952.t1	NL
cha_g21953.t1	NL
cha_g22140.t1	CNL
cha_g22367.t1	CNL
cha_g22368.t1	NL
cha_g23721.t1	CNL
cha_g23888.t1	CNL
cha_g24040.t1	NL
cha_g25192.t1	CNL
cha_g25296.t1	NL
cha_g2568.t1	CNL
cha_g2569.t1	NL
cha_g2672.t1	CNL
cha_g34064.t1	NL
cha_g34095.t1	NL
cha_g3855.t1	NL
cha_g3930.t2	NL
cha_g4104.t1	CNL
cha_g437.t1	CNL
cha_g439.t1	CNL
cha_g4661.t1	CNL
cha_g5123.t1	RNL
cha_g5451.t1	CNL
cha_g554.t1	NL
cha_g6059.t1	CNL
cha_g6062.t1	CNL
cha_g6273.t1	NL
cha_g6359.t1	CNL
cha_g6531.t1	NL
cha_g6565.t1	CNL
cha_g6567.t1	NL
cha_g6571.t1	CNL
cha_g6573.t1	CNL
cha_g713.t1	CNL
cha_g8040.t1	CNL
cha_g8880.t1	CNL
cha_g8912.t1	NL
cha_g9696.t1	NL
EL10Ac1g00557.1	NL
EL10Ac1g00623.1	CNL
EL10Ac1g00625.1	CNL
EL10Ac1g00995.1	CNL
EL10Ac1g00997.1	NL
EL10Ac1g01015.1	CNL
EL10Ac1g01016.1	CNL
EL10Ac1g01813.1	RNL
EL10Ac1g01916.1	CNL
EL10Ac1g02371.1	CNL
EL10Ac2g02502.1	CNL
EL10Ac2g02506.1	NL
EL10Ac2g02507.1	NL
EL10Ac2g02509.1	NL
EL10Ac2g02511.1	NL
EL10Ac2g02512.1	NL
EL10Ac2g02516.1	NL
EL10Ac2g02520.1	CNL
EL10Ac2g02583.1	CNL
EL10Ac2g02584.1	NL
EL10Ac2g02631.1	CNL
EL10Ac2g02632.1	CNL
EL10Ac2g02633.1	CNL
EL10Ac2g02634.1	CNL
EL10Ac2g02636.1	NL
EL10Ac2g02724.1	CNL
EL10Ac2g02725.1	NL
EL10Ac2g02726.1	CNL
EL10Ac2g02730.1	NL
EL10Ac2g02790.1	NL
EL10Ac2g02793.1	CNL
EL10Ac2g02821.1	CNL
EL10Ac2g02830.1	CNL
EL10Ac2g03161.1	CNL
EL10Ac2g03875.1	CNL
EL10Ac2g04097.1	CNL
EL10Ac2g04098.1	CNL
EL10Ac2g04099.1	CNL
EL10Ac2g04100.1	CNL
EL10Ac2g04101.1	CNL
EL10Ac2g04106.1	CNL
EL10Ac2g04351.1	NL
EL10Ac2g04356.1	CNL
EL10Ac2g04358.1	NL
EL10Ac2g04391.1	CNL
EL10Ac2g04478.1	CNL
EL10Ac3g05137.1	CNL
EL10Ac3g05228.1	NL
EL10Ac3g05230.1	NL
EL10Ac3g05231.1	NL
EL10Ac3g05232.1	NL
EL10Ac3g05233.1	NL
EL10Ac3g05540.1	NL
EL10Ac3g05559.1	CNL
EL10Ac3g05677.1	CNL
EL10Ac3g05766.1	NL
EL10Ac3g05809.1	CNL
EL10Ac3g05814.1	CNL
EL10Ac3g05950.1	CNL
EL10Ac3g06066.1	CNL
EL10Ac3g06069.1	NL
EL10Ac3g06071.1	NL
EL10Ac3g06271.1	CNL
EL10Ac3g06272.1	CNL
EL10Ac3g06299.1	CNL
EL10Ac3g06946.1	CNL
EL10Ac3g07113.1	CNL
EL10Ac3g07211.1	CNL
EL10Ac3g07288.1	NL
EL10Ac3g07310.1	CNL
EL10Ac3g07316.1	CNL
EL10Ac3g07321.1	CNL
EL10Ac3g07326.1	NL
EL10Ac3g07327.1	CNL
EL10Ac3g07329.1	CNL
EL10Ac3g07339.1	NL
EL10Ac4g07650.1	NL
EL10Ac4g07658.1	CNL
EL10Ac4g07660.1	CNL
EL10Ac4g07829.1	NL
EL10Ac4g07833.1	NL
EL10Ac4g07834.1	NL
EL10Ac4g07889.1	CNL
EL10Ac4g07895.1	CNL
EL10Ac4g08075.1	NL
EL10Ac4g08111.1	NL
EL10Ac4g08112.1	NL
EL10Ac4g08114.1	NL
EL10Ac4g08115.1	NL
EL10Ac4g08385.1	CNL
EL10Ac4g09154.1	CNL
EL10Ac4g09161.1	CNL
EL10Ac4g09174.1	CNL
EL10Ac4g09179.1	CNL
EL10Ac4g09740.1	CNL
EL10Ac5g10651.1	CNL
EL10Ac5g10815.1	CNL
EL10Ac5g11093.1	NL
EL10Ac5g11095.1	CNL
EL10Ac5g11215.1	NL
EL10Ac5g11320.1	NL
EL10Ac5g12073.1	CNL
EL10Ac5g12124.1	NL
EL10Ac5g12125.1	CNL
EL10Ac5g12147.1	NL
EL10Ac5g12148.1	CNL
EL10Ac5g12149.1	CNL
EL10Ac6g13324.1	NL
EL10Ac6g13326.1	NL
EL10Ac6g13736.1	TNL
EL10Ac6g14531.1	CNL
EL10Ac7g16752.1	CNL
EL10Ac7g16852.1	CNL
EL10Ac7g16871.1	CNL
EL10Ac7g16882.1	CNL
EL10Ac7g17091.1	CNL
EL10Ac7g17642.1	CNL
EL10Ac7g17716.1	CNL
EL10Ac7g18166.1	NL
EL10Ac7g18190.1	NL
EL10Ac7g18204.1	NL
EL10Ac7g18209.1	NL
EL10Ac7g18220.1	NL
EL10Ac8g19175.1	NL
EL10Ac8g19707.1	NL
EL10Ac8g20011.1	NL
EL10Ac8g20039.1	NL
EL10Ac8g20492.1	CNL
EL10Ac9g21076.1	CNL
EL10Ac9g21523.1	CNL
EL10Ac9g21531.1	CNL
EL10Ac9g21848.1	CNL
EL10Ac9g21849.1	CNL
EL10Ac9g22234.1	NL
EL10Ac9g22787.1	CNL
EL10Ac9g22791.1	CNL
EL10Ac9g22795.1	CNL
EL10Ac9g22797.1	CNL
EL10Ac9g22802.1	CNL
EL10Ac9g22804.1	CNL
EL10Ac9g22899.1	CNL
EL10As14g24079.1	CNL
EL10As8g23894.1	CNL
KDHBv_C14146116_06450.t1	NL
KDHBv_C14238537_07800.t1	NL
KDHBv_S00044_187350.t1	NL
KDHBv_S00044_187380.t1	NL
KDHBv_S00044_187390.t1	NL
KDHBv_S00044_187400.t1	NL
KDHBv_S00044_187420.t1	NL
KDHBv_S00120_35510.t1	NL
KDHBv_S00177_84350.t1	NL
KDHBv_S00198_97830.t1	CNL
KDHBv_S00198_97850.t1	CNL
KDHBv_S00240_117950.t1	CNL
KDHBv_S00419_181980.t1	CNL
KDHBv_S00419_181990.t2	CNL
KDHBv_S00419_182010.t1	CNL
KDHBv_S00450_189710.t1	NL
KDHBv_S00450_189720.t1	NL
KDHBv_S00450_189760.t1	CNL
KDHBv_S00518_207220.t1	NL
KDHBv_S00555_216610.t1	NL
KDHBv_S00579_221740.t1	NL
KDHBv_S00579_221750.t1	CNL
KDHBv_S00697_247530.t1	NL
KDHBv_S00697_247570.t1	NL
KDHBv_S00780_263750.t1	NL
KDHBv_S00825_272160.t1	CNL
KDHBv_S01083_20200.t1	NL
KDHBv_S01083_20210.t1	NL
KDHBv_S01100_22350.t1	CNL
KDHBv_S01100_22430.t1	CNL
KDHBv_S01295_45600.t1	NL
KDHBv_S01344_50780.t1	NL
KDHBv_S01346_51020.t1	CNL
KDHBv_S01346_51030.t1	CNL
KDHBv_S01367_53210.t1	CNL
KDHBv_S01367_53220.t1	CNL
KDHBv_S01401_56540.t1	CNL
KDHBv_S01408_57290.t1	NL
KDHBv_S01408_57300.t1	CNL
KDHBv_S01460_62000.t1	CNL
KDHBv_S01749_83190.t1	NL
KDHBv_S01911_93070.t1	RNL
KDHBv_S02124_106090.t1	CNL
KDHBv_S02180_108860.t1	CNL
KDHBv_S02237_111090.t1	CNL
KDHBv_S02358_116000.t1	CNL
KDHBv_S02706_129810.t1	CNL
KDHBv_S02946_140100.t1	NL
KDHBv_S03108_146040.t1	NL
KDHBv_S03287_153750.t1	CNL
KDHBv_S03306_154680.t1	NL
KDHBv_S03415_159250.t2	NL
KDHBv_S03426_159740.t1	NL
KDHBv_S03889_173730.t1	CNL
KDHBv_S03908_174660.t1	NL
KDHBv_S03916_174920.t1	CNL
KDHBv_S03916_174930.t1	CNL
KDHBv_S03916_174940.t1	CNL
KDHBv_S03977_176600.t1	CNL
KDHBv_S03977_176610.t1	CNL
KDHBv_S03994_177060.t1	CNL
KDHBv_S04236_183250.t1	CNL
KDHBv_S04376_186530.t1	CNL
KDHBv_S04719_195050.t1	CNL
KDHBv_S04719_195080.t1	NL
KDHBv_S04814_197420.t1	CNL
KDHBv_S04894_200100.t1	CNL
KDHBv_S04894_200120.t1	CNL
KDHBv_S04944_202050.t1	NL
KDHBv_S05277_209790.t1	CNL
KDHBv_S05277_209810.t1	CNL
KDHBv_S05277_209830.t1	CNL
KDHBv_S05277_209840.t1	CNL
KDHBv_S05334_211370.t1	CNL
KDHBv_S05642_218940.t1	NL
KDHBv_S05686_220290.t1	CNL
KDHBv_S05719_221080.t1	CNL
KDHBv_S05765_221600.t1	NL
KDHBv_S06098_229080.t1	NL
KDHBv_S06098_229120.t1	CNL
KDHBv_S06327_234520.t1	CNL
KDHBv_S06327_234530.t1	NL
KDHBv_S06513_238400.t1	NL
KDHBv_S06592_240260.t1	NL
KDHBv_S06871_245900.t1	CNL
KDHBv_S07141_250790.t1	NL
KDHBv_S07199_252280.t1	CNL
KDHBv_S07258_253550.t1	CNL
KDHBv_S07275_253740.t1	CNL
KDHBv_S07378_256240.t1	CNL
KDHBv_S07558_259740.t1	NL
KDHBv_S07760_262870.t1	CNL
KDHBv_S07772_263060.t1	CNL
KDHBv_S07772_263070.t1	CNL
KDHBv_S07879_265000.t1	CNL
KDHBv_S07879_265010.t1	CNL
KDHBv_S08806_283130.t1	NL
KDHBv_S08851_283500.t1	NL
KDHBv_S09019_286480.t1	NL
KDHBv_S09019_286510.t1	CNL
KDHBv_S09174_288730.t1	NL
KDHBv_S09322_291920.t1	CNL
KDHBv_S09533_295470.t1	CNL
KDHBv_S09629_296940.t1	NL
KDHBv_S09823_300260.t1	NL
KDHBv_S09862_300950.t1	NL
KDHBv_S09878_301200.t1	NL
KDHBv_S09886_301320.t1	CNL
KDHBv_S09939_302230.t1	NL
KDHBv_S10035_09010.t1	CNL
KDHBv_S11028_22920.t1	NL
KDHBv_S11030_22960.t1	CNL
KDHBv_S11030_23060.t1	CNL
KDHBv_S11036_23170.t1	NL
KDHBv_S11062_23420.t1	CNL
KDHBv_S11062_23430.t1	CNL
KDHBv_S11262_25920.t1	NL
KDHBv_S11529_29640.t1	CNL
KDHBv_S11529_29660.t1	CNL
KDHBv_S12726_43270.t1	CNL
KDHBv_S13294_49000.t1	NL
KDHBv_S13484_51520.t1	NL
KDHBv_S14906_64320.t1	CNL
KDHBv_S15220_67180.t1	CNL
KDHBv_S15235_67240.t1	CNL
KDHBv_S15984_72550.t1	CNL
KDHBv_S15984_72580.t1	CNL
KDHBv_S16601_76740.t1	CNL
KDHBv_S16601_76770.t1	CNL
KDHBv_S16838_78300.t1	CNL
KDHBv_S18568_89960.t1	CNL
KDHBv_S19019_92540.t1	NL
KDHBv_S19435_95070.t1	CNL
KDHBv_S19532_95580.t1	NL
KDHBv_S25340_123870.t1	CNL
KDHBv_S28944_138160.t1	CNL
KDHBv_S32737_153190.t1	NL
KDHBv_S32930_154060.t1	CNL
mar_g1020.t1	CNL
mar_g10406.t1	NL
mar_g10407.t1	CNL
mar_g11527.t1	CNL
mar_g11532.t1	CNL
mar_g12793.t1	CNL
mar_g13168.t1	NL
mar_g13169.t1	NL
mar_g13345.t1	NL
mar_g13350.t1	NL
mar_g13359.t1	NL
mar_g13557.t1	RNL
mar_g14412.t1	NL
mar_g14414.t1	NL
mar_g14591.t1	CNL
mar_g14979.t1	NL
mar_g15057.t1	CNL
mar_g15058.t1	NL
mar_g15098.t1	CNL
mar_g15713.t1	CNL
mar_g15807.t1	NL
mar_g16161.t1	NL
mar_g16499.t1	CNL
mar_g16612.t1	CNL
mar_g17646.t1	NL
mar_g18420.t1	NL
mar_g18458.t1	NL
mar_g19059.t1	NL
mar_g19107.t1	NL
mar_g19757.t1	CNL
mar_g19759.t1	CNL
mar_g19820.t1	NL
mar_g19823.t1	NL
mar_g19826.t1	NL
mar_g19931.t1	CNL
mar_g20124.t1	NL
mar_g21248.t2	NL
mar_g21249.t1	NL
mar_g21253.t1	NL
mar_g21865.t1	CNL
mar_g22306.t1	CNL
mar_g22551.t1	CNL
mar_g23375.t1	CNL
mar_g23376.t1	CNL
mar_g23816.t1	CNL
mar_g24300.t1	NL
mar_g24453.t1	NL
mar_g25063.t1	NL
mar_g25191.t1	CNL
mar_g2553.t1	CNL
mar_g25538.t1	CNL
mar_g2565.t1	CNL
mar_g25771.t1	NL
mar_g25801.t1	CNL
mar_g2595.t1	NL
mar_g26484.t1	NL
mar_g3009.t1	NL
mar_g3010.t1	CNL
mar_g308.t1	NL
mar_g3136.t1	CNL
mar_g3207.t1	NL
mar_g3816.t1	CNL
mar_g3817.t1	CNL
mar_g3864.t1	NL
mar_g3865.t1	NL
mar_g4444.t1	CNL
mar_g4619.t1	NL
mar_g4681.t1	NL
mar_g4777.t2	NL
mar_g4836.t1	CNL
mar_g5490.t1	NL
mar_g5639.t1	NL
mar_g5699.t1	NL
mar_g6167.t1	NL
mar_g6436.t1	NL
mar_g6466.t1	CNL
mar_g6625.t1	NL
mar_g6629.t1	NL
mar_g8353.t1	NL
mar_g8558.t1	CNL
mar_g8598.t1	CNL
mar_g910.t1	CNL
mar_g9586.t1	NL
mar_g9790.t1	NL
pat_g10242.t1	NL
pat_g10243.t1	NL
pat_g10244.t1	NL
pat_g10247.t1	NL
pat_g10411.t1	CNL
pat_g10412.t1	NL
pat_g11869.t1	CNL
pat_g11870.t1	CNL
pat_g1213.t1	NL
pat_g1214.t1	NL
pat_g13494.t1	CNL
pat_g13753.t1	NL
pat_g13858.t1	CNL
pat_g14083.t1	NL
pat_g14208.t1	NL
pat_g14454.t1	NL
pat_g15162.t1	NL
pat_g15178.t2	NL
pat_g15179.t1	NL
pat_g15802.t1	CNL
pat_g15803.t1	CNL
pat_g15855.t1	CNL
pat_g16031.t1	CNL
pat_g1611.t1	NL
pat_g16416.t1	CNL
pat_g16615.t1	NL
pat_g16616.t1	CNL
pat_g16639.t2	CNL
pat_g16643.t1	CNL
pat_g16645.t1	CNL
pat_g17120.t1	NL
pat_g17448.t1	CNL
pat_g17913.t1	CNL
pat_g17970.t1	CNL
pat_g18339.t1	RNL
pat_g18657.t1	NL
pat_g1886.t1	CNL
pat_g1887.t1	NL
pat_g1888.t1	NL
pat_g20001.t1	CNL
pat_g20002.t1	CNL
pat_g20104.t1	CNL
pat_g20439.t1	CNL
pat_g20734.t1	NL
pat_g209.t1	CNL
pat_g21025.t1	CNL
pat_g21958.t1	CNL
pat_g22502.t1	NL
pat_g23054.t1	CNL
pat_g23594.t1	CNL
pat_g23615.t1	NL
pat_g24295.t1	NL
pat_g2452.t1	CNL
pat_g2598.t1	CNL
pat_g2599.t1	CNL
pat_g2704.t1	NL
pat_g2706.t1	NL
pat_g2707.t1	NL
pat_g3541.t1	CNL
pat_g3579.t1	NL
pat_g3584.t1	NL
pat_g4134.t2	TNL
pat_g4476.t1	CNL
pat_g4522.t1	CNL
pat_g4949.t1	CNL
pat_g4950.t1	NL
pat_g4971.t1	CNL
pat_g4972.t1	CNL
pat_g5318.t1	CNL
pat_g5459.t1	NL
pat_g6307.t1	CNL
pat_g7267.t1	CNL
pat_g7536.t1	CNL
pat_g8119.t1	CNL
pat_g8445.t1	NL
pat_g8495.t1	CNL
pat_g9594.t1	CNL
pat_g9597.t1	NL
pat_g9598.t1	CNL
pat_g9657.t1	NL
pat_g9734.t1	CNL
pat_g991.t1	NL
pat_g9957.t1	CNL
pat_g9958.t1	NL
RefBv_S00011_19540.t1	CNL
RefBv_S00011_19560.t1	CNL
RefBv_S00148_58490.t1	NL
RefBv_S00281_131600.t1	NL
RefBv_S00410_178740.t1	NL
RefBv_S00444_189340.t1	NL
RefBv_S00457_192810.t1	CNL
RefBv_S00465_194400.t1	NL
RefBv_S00473_196420.t1	CNL
RefBv_S00549_217200.t1	CNL
RefBv_S00549_217210.t1	CNL
RefBv_S00549_217260.t1	CNL
RefBv_S00549_217280.t1	CNL
RefBv_S00780_268340.t1	CNL
RefBv_S00780_268390.t1	NL
RefBv_S00943_298340.t1	NL
RefBv_S00943_298360.t1	NL
RefBv_S00943_298370.t1	NL
RefBv_S00943_298380.t1	NL
RefBv_S01042_10610.t1	TNL
RefBv_S01098_18850.t1	CNL
RefBv_S01170_28280.t1	CNL
RefBv_S01246_36960.t1	CNL
RefBv_S01322_43830.t1	CNL
RefBv_S01322_43850.t1	CNL
RefBv_S01396_51340.t1	CNL
RefBv_S01420_53290.t1	CNL
RefBv_S01420_53300.t1	CNL
RefBv_S01573_65280.t1	CNL
RefBv_S01718_75070.t1	CNL
RefBv_S01879_85460.t1	CNL
RefBv_S01940_89020.t1	CNL
RefBv_S01940_89030.t1	CNL
RefBv_S01940_89060.t1	CNL
RefBv_S01973_91230.t1	CNL
RefBv_S02017_94490.t1	NL
RefBv_S02017_94520.t1	CNL
RefBv_S02017_94600.t1	NL
RefBv_S02023_95130.t1	CNL
RefBv_S02157_102320.t1	CNL
RefBv_S02157_102360.t1	NL
RefBv_S02339_110620.t1	CNL
RefBv_S02364_111790.t1	NL
RefBv_S02364_111800.t1	NL
RefBv_S02379_112450.t1	RNL
RefBv_S02455_115340.t1	NL
RefBv_S02482_116430.t1	CNL
RefBv_S02909_134570.t1	CNL
RefBv_S03011_139420.t1	CNL
RefBv_S03047_140800.t1	CNL
RefBv_S03228_148280.t1	CNL
RefBv_S03228_148290.t1	CNL
RefBv_S03228_148300.t1	CNL
RefBv_S03311_150800.t1	CNL
RefBv_S03512_157780.t1	NL
RefBv_S03512_157790.t1	NL
RefBv_S03531_158440.t1	CNL
RefBv_S03644_162630.t1	NL
RefBv_S03946_173710.t1	CNL
RefBv_S03946_173740.t1	NL
RefBv_S03946_173760.t1	NL
RefBv_S04082_178200.t1	NL
RefBv_S04278_183790.t1	CNL
RefBv_S04278_183810.t1	NL
RefBv_S04392_187960.t1	CNL
RefBv_S04392_187970.t1	CNL
RefBv_S04496_191180.t1	CNL
RefBv_S04767_197520.t1	CNL
RefBv_S04810_198190.t2	CNL
RefBv_S04910_200750.t1	NL
RefBv_S04910_200770.t1	NL
RefBv_S04924_201210.t1	CNL
RefBv_S04948_202060.t1	NL
RefBv_S05325_213230.t1	CNL
RefBv_S05325_213250.t1	CNL
RefBv_S05429_215560.t1	CNL
RefBv_S05499_217590.t1	CNL
RefBv_S05564_219130.t1	CNL
RefBv_S05662_221270.t1	CNL
RefBv_S05864_226080.t1	NL
RefBv_S05897_226820.t1	CNL
RefBv_S05964_228780.t1	CNL
RefBv_S06059_230610.t1	CNL
RefBv_S06284_235450.t1	CNL
RefBv_S06348_236550.t1	CNL
RefBv_S06576_242080.t1	NL
RefBv_S06682_245040.t1	CNL
RefBv_S06925_250730.t1	CNL
RefBv_S07120_255540.t1	CNL
RefBv_S07127_256080.t1	CNL
RefBv_S07670_265710.t1	CNL
RefBv_S07674_265850.t1	CNL
RefBv_S07674_265870.t1	CNL
RefBv_S07674_265890.t2	CNL
RefBv_S07780_268140.t1	CNL
RefBv_S07780_268150.t1	CNL
RefBv_S07941_271230.t1	NL
RefBv_S07941_271320.t1	NL
RefBv_S08126_274750.t1	NL
RefBv_S08199_275760.t1	NL
RefBv_S08248_276660.t1	NL
RefBv_S08285_277560.t1	NL
RefBv_S08285_277590.t1	NL
RefBv_S08329_278610.t2	CNL
RefBv_S08472_281090.t1	NL
RefBv_S08575_282790.t1	CNL
RefBv_S08633_283720.t1	CNL
RefBv_S09224_294100.t1	CNL
RefBv_S09224_294120.t1	CNL
RefBv_S09224_294130.t1	CNL
RefBv_S09442_298600.t1	CNL
RefBv_S09669_302320.t1	CNL
RefBv_S09711_302980.t1	CNL
RefBv_S09891_306140.t1	CNL
RefBv_S09970_307300.t1	NL
RefBv_S09970_307320.t1	NL
RefBv_S10057_05740.t1	CNL
RefBv_S10115_06410.t1	CNL
RefBv_S10175_07440.t1	NL
RefBv_S10279_08630.t1	NL
RefBv_S10524_11520.t1	CNL
RefBv_S10524_11540.t1	CNL
RefBv_S11361_23430.t1	NL
RefBv_S11682_28080.t1	NL
RefBv_S11682_28090.t1	NL
RefBv_S11989_31630.t1	CNL
RefBv_S12109_33080.t1	CNL
RefBv_S12392_36290.t1	NL
RefBv_S12574_38230.t1	NL
RefBv_S13176_43490.t1	NL
RefBv_S13654_48880.t1	CNL
RefBv_S13865_50510.t1	CNL
RefBv_S13866_50540.t1	NL
RefBv_S15073_60980.t1	NL
RefBv_S15664_64990.t1	CNL
RefBv_S16289_69490.t1	CNL
RefBv_S16343_69950.t1	CNL
RefBv_S16343_69960.t1	CNL
RefBv_S17437_77560.t1	CNL
RefBv_S19088_86990.t1	NL
RefBv_S20036_93100.t1	NL
RefBv_S21395_101700.t1	NL
RefBv_S24087_113740.t1	NL
RefBv_S26592_125010.t1	CNL
RefBv_S27975_131240.t1	CNL
RefBv_S30578_141180.t1	NL
Sp_005270_myjs.t1	CNL
Sp_014470_heme.t1	CNL
Sp_016130_tpsi.t1	CNL
Sp_022720_jixd.t1	NL
Sp_028320_hmpg.t1	CNL
Sp_033540_mdey.t2	NL
Sp_033550_oqaz.t1	NL
Sp_034550_mcix.t1	NL
Sp_036910_ocnw.t1	CNL
Sp_041170_dngj.t1	NL
Sp_043100_ykws.t1	NL
Sp_043990_azmf.t1	CNL
Sp_044000_edxm.t1	CNL
Sp_046520_nxcc.t2	NL
Sp_050770_aeyu.t1	NL
Sp_051110_ntqu.t1	CNL
Sp_051490_eeej.t1	NL
Sp_055490_gomf.t1	TNL
Sp_058890_gmgp.t1	NL
Sp_063530_jzar.t1	NL
Sp_064630_dqog.t1	CNL
Sp_067950_ohjy.t1	NL
Sp_067980_idjd.t1	NL
Sp_079690_fdat.t1	NL
Sp_079700_rigm.t1	CNL
Sp_090460_pfyf.t1	CNL
Sp_095430_doog.t1	CNL
Sp_096280_ggpn.t1	NL
Sp_096300_turd.t1	NL
Sp_105360_ptrs.t1	CNL
Sp_107910_hcjo.t1	CNL
Sp_111510_texk.t1	CNL
Sp_117740_jdfy.t1	CNL
Sp_117750_hpak.t1	CNL
Sp_117760_mxmy.t1	CNL
Sp_118010_dhfn.t1	NL
Sp_138160_zqya.t1	CNL
Sp_140660_xfit.t1	CNL
Sp_153920_fofx.t1	NL
Sp_155370_zhdx.t1	RNL
Sp_160000_nxjh.t1	CNL
Sp_170420_rcut.t1	NL
Sp_177800_xutc.t1	CNL
Sp_181300_sufe.t1	CNL
Sp_181910_tohh.t1	NL
Sp_185850_krch.t1	CNL
Sp_193370_eqxy.t1	NL
Sp_201720_cdry.t1	CNL
Sp_217010_giuf.t1	NL
UMSBv_C19796137_39110.t1	NL
UMSBv_C19813873_39860.t1	NL
UMSBv_S00141_88910.t1	NL
UMSBv_S00328_201660.t1	CNL
UMSBv_S00328_201670.t1	CNL
UMSBv_S00328_201690.t1	CNL
UMSBv_S00328_201710.t1	CNL
UMSBv_S00697_314060.t1	NL
UMSBv_S00851_345300.t1	CNL
UMSBv_S00952_360010.t1	CNL
UMSBv_S00952_360020.t1	CNL
UMSBv_S00954_360360.t1	CNL
UMSBv_S00954_360410.t1	CNL
UMSBv_S01267_73770.t1	NL
UMSBv_S01383_86090.t1	CNL
UMSBv_S01413_89540.t1	CNL
UMSBv_S01414_89650.t1	CNL
UMSBv_S01414_89670.t1	CNL
UMSBv_S01420_90290.t1	CNL
UMSBv_S01428_91020.t1	CNL
UMSBv_S01428_91030.t1	NL
UMSBv_S01436_91990.t1	CNL
UMSBv_S01554_103250.t1	NL
UMSBv_S01603_107990.t1	NL
UMSBv_S01606_108210.t1	NL
UMSBv_S01607_108310.t1	NL
UMSBv_S01653_112320.t1	NL
UMSBv_S01728_118880.t1	CNL
UMSBv_S01786_123080.t1	NL
UMSBv_S01912_131400.t1	NL
UMSBv_S01912_131410.t1	CNL
UMSBv_S01912_131430.t1	CNL
UMSBv_S01932_132540.t1	CNL
UMSBv_S02115_144360.t1	CNL
UMSBv_S02115_144390.t2	CNL
UMSBv_S02409_160020.t1	CNL
UMSBv_S02556_168190.t1	NL
UMSBv_S02756_178490.t1	CNL
UMSBv_S02834_181490.t1	CNL
UMSBv_S02845_182100.t1	CNL
UMSBv_S02926_185790.t1	CNL
UMSBv_S03033_191170.t1	CNL
UMSBv_S03041_191650.t1	NL
UMSBv_S03041_191670.t1	NL
UMSBv_S03240_199880.t1	CNL
UMSBv_S03457_209130.t1	CNL
UMSBv_S03984_228180.t1	CNL
UMSBv_S04282_238290.t2	NL
UMSBv_S04429_242500.t1	CNL
UMSBv_S04429_242510.t1	CNL
UMSBv_S04429_242520.t1	CNL
UMSBv_S04609_248100.t1	CNL
UMSBv_S04811_254720.t1	NL
UMSBv_S05697_279760.t1	CNL
UMSBv_S05831_282520.t1	CNL
UMSBv_S06138_292560.t1	CNL
UMSBv_S06138_292570.t1	CNL
UMSBv_S06331_297700.t1	CNL
UMSBv_S06799_309520.t1	NL
UMSBv_S06904_312230.t1	NL
UMSBv_S06904_312250.t1	NL
UMSBv_S06935_313090.t1	CNL
UMSBv_S07073_317080.t1	NL
UMSBv_S07294_322300.t1	CNL
UMSBv_S07478_326370.t1	CNL
UMSBv_S07517_327330.t1	CNL
UMSBv_S07551_328370.t2	CNL
UMSBv_S07551_328510.t1	CNL
UMSBv_S07725_333020.t1	NL
UMSBv_S07814_334120.t1	CNL
UMSBv_S07903_335930.t1	CNL
UMSBv_S08277_341370.t1	CNL
UMSBv_S08313_342410.t1	CNL
UMSBv_S08313_342450.t1	NL
UMSBv_S08340_342840.t1	CNL
UMSBv_S08340_342860.t1	CNL
UMSBv_S08340_342880.t1	CNL
UMSBv_S08433_343640.t1	CNL
UMSBv_S08604_346960.t1	NL
UMSBv_S08604_346980.t1	NL
UMSBv_S08967_352040.t1	CNL
UMSBv_S09344_357680.t1	CNL
UMSBv_S09607_361520.t1	CNL
UMSBv_S09643_361730.t1	NL
UMSBv_S10069_41380.t1	NL
UMSBv_S10227_43640.t1	CNL
UMSBv_S10227_43670.t1	CNL
UMSBv_S10227_43700.t1	NL
UMSBv_S10227_43710.t1	CNL
UMSBv_S10317_44890.t1	NL
UMSBv_S10317_44910.t1	NL
UMSBv_S11129_54430.t1	CNL
UMSBv_S11163_54890.t1	CNL
UMSBv_S11163_54900.t1	CNL
UMSBv_S12181_68310.t1	CNL
UMSBv_S12193_68430.t1	NL
UMSBv_S12437_70900.t1	NL
UMSBv_S12614_72990.t1	CNL
UMSBv_S12766_75060.t1	CNL
UMSBv_S13148_80030.t1	CNL
UMSBv_S13372_82060.t1	CNL
UMSBv_S13575_83830.t1	NL
UMSBv_S14303_91230.t1	NL
UMSBv_S14327_91570.t1	NL
UMSBv_S14760_96280.t1	CNL
UMSBv_S15031_98860.t1	NL
UMSBv_S15343_101620.t1	NL
UMSBv_S15532_103080.t1	CNL
UMSBv_S16190_109430.t1	CNL
UMSBv_S16190_109450.t1	NL
UMSBv_S16224_109660.t1	NL
UMSBv_S16236_109710.t1	CNL
UMSBv_S17285_118980.t1	NL
UMSBv_S17498_120410.t1	NL
UMSBv_S17752_122460.t1	CNL
UMSBv_S18184_125500.t1	CNL
UMSBv_S18841_129550.t1	NL
UMSBv_S19314_132480.t1	NL
UMSBv_S20806_142110.t1	CNL
UMSBv_S20888_142560.t1	NL
UMSBv_S22805_153910.t1	NL
UMSBv_S24661_162620.t1	CNL
UMSBv_S27846_179480.t1	NL
UMSBv_S28398_181840.t1	CNL
UMSBv_S29977_188960.t1	NL
UMSBv_S31734_197060.t1	NL
UMSBv_S31899_197760.t1	NL
UMSBv_S34348_208040.t1	CNL
UMSBv_S34688_209710.t1	NL
UMSBv_S36994_218410.t1	CNL
UMSBv_S41693_234510.t1	CNL
UMSBv_S42453_237340.t1	NL
UMSBv_S44221_242320.t1	NL
UMSBv_S44562_243220.t1	NL
UMSBv_S45474_246100.t1	NL
UMSBv_S46249_248760.t1	NL
UMSBv_S46597_250050.t1	CNL
UMSBv_S49966_259620.t1	CNL
UMSBv_S54321_271480.t1	NL
YMoBv_C13888892_08530.t1	NL
YMoBv_C13984568_10130.t1	CNL
YMoBv_S00520_231660.t1	CNL
YMoBv_S00688_260740.t1	NL
YMoBv_S00821_282830.t1	CNL
YMoBv_S00835_285060.t1	NL
YMoBv_S00859_289560.t1	NL
YMoBv_S01271_46030.t1	NL
YMoBv_S01312_50820.t1	NL
YMoBv_S01514_71720.t1	CNL
YMoBv_S01577_77990.t1	CNL
YMoBv_S01675_88750.t1	CNL
YMoBv_S01728_93260.t1	CNL
YMoBv_S01836_101870.t1	NL
YMoBv_S01859_103940.t1	CNL
YMoBv_S02084_120890.t1	CNL
YMoBv_S02285_132620.t2	CNL
YMoBv_S02539_146120.t1	CNL
YMoBv_S02881_162190.t1	CNL
YMoBv_S02881_162200.t1	CNL
YMoBv_S02881_162220.t1	CNL
YMoBv_S02881_162240.t1	CNL
YMoBv_S02925_163850.t1	NL
YMoBv_S03274_177500.t1	CNL
YMoBv_S03358_180380.t1	NL
YMoBv_S03384_181200.t1	CNL
YMoBv_S03384_181210.t1	CNL
YMoBv_S03515_185960.t1	CNL
YMoBv_S03770_194340.t1	NL
YMoBv_S03982_201380.t1	CNL
YMoBv_S04062_204140.t1	CNL
YMoBv_S04093_205110.t1	CNL
YMoBv_S04093_205120.t1	CNL
YMoBv_S04133_206140.t1	CNL
YMoBv_S04163_207230.t1	CNL
YMoBv_S04462_215210.t1	CNL
YMoBv_S04556_218540.t1	CNL
YMoBv_S05049_228500.t1	CNL
YMoBv_S05518_236730.t1	NL
YMoBv_S05680_239280.t1	NL
YMoBv_S05708_239700.t1	CNL
YMoBv_S06067_246700.t1	CNL
YMoBv_S06067_246730.t1	NL
YMoBv_S06176_248640.t1	CNL
YMoBv_S06210_249570.t1	CNL
YMoBv_S06438_253980.t1	CNL
YMoBv_S06903_261320.t1	NL
YMoBv_S06916_261550.t1	TNL
YMoBv_S07024_263350.t1	CNL
YMoBv_S07024_263360.t1	CNL
YMoBv_S07215_266460.t1	CNL
YMoBv_S07509_271840.t1	CNL
YMoBv_S07538_272510.t1	NL
YMoBv_S07627_273920.t1	CNL
YMoBv_S07873_277730.t1	CNL
YMoBv_S07975_279030.t1	NL
YMoBv_S08480_286920.t1	CNL
YMoBv_S08894_293800.t1	CNL
YMoBv_S08894_293810.t1	CNL
YMoBv_S08894_293820.t1	CNL
YMoBv_S08937_294550.t2	NL
YMoBv_S09080_296850.t1	CNL
YMoBv_S09080_296870.t1	CNL
YMoBv_S09080_296890.t1	CNL
YMoBv_S09080_296950.t1	CNL
YMoBv_S09275_300240.t1	NL
YMoBv_S09284_300410.t1	CNL
YMoBv_S09390_301950.t1	CNL
YMoBv_S10100_11930.t1	NL
YMoBv_S10134_12780.t1	CNL
YMoBv_S10134_12810.t1	CNL
YMoBv_S10485_17330.t1	CNL
YMoBv_S10485_17340.t1	CNL
YMoBv_S10502_17780.t1	CNL
YMoBv_S10668_20070.t1	NL
YMoBv_S10798_21740.t1	NL
YMoBv_S10853_22660.t1	RNL
YMoBv_S11068_26260.t1	CNL
YMoBv_S11270_28470.t1	CNL
YMoBv_S11400_30040.t1	NL
YMoBv_S11521_31710.t1	CNL
YMoBv_S11545_31930.t1	CNL
YMoBv_S12252_40150.t1	CNL
YMoBv_S12770_47080.t1	CNL
YMoBv_S13145_51140.t1	CNL
YMoBv_S13293_52460.t1	CNL
YMoBv_S13293_52480.t1	CNL
YMoBv_S13415_53760.t1	CNL
YMoBv_S13633_56220.t1	CNL
YMoBv_S13777_57320.t1	CNL
YMoBv_S13777_57340.t1	CNL
YMoBv_S13777_57350.t1	NL
YMoBv_S13802_57600.t2	CNL
YMoBv_S14003_60220.t1	CNL
YMoBv_S14388_63710.t1	NL
YMoBv_S14880_69270.t1	NL
YMoBv_S16363_84830.t1	CNL
YMoBv_S16626_87450.t1	NL
YMoBv_S16651_87720.t1	CNL
YMoBv_S17218_92670.t1	CNL
YMoBv_S17549_95220.t1	CNL
YMoBv_S17895_98190.t1	CNL
YMoBv_S18299_101280.t1	NL
YMoBv_S18299_101290.t1	NL
YMoBv_S18299_101310.t1	NL
YMoBv_S18614_104140.t1	NL
YMoBv_S18646_104400.t1	CNL
YMoBv_S18927_106410.t1	NL
YMoBv_S19211_108850.t1	NL
YMoBv_S20139_115510.t1	NL
YMoBv_S21129_122570.t1	NL
YMoBv_S23065_134070.t1	CNL
YMoBv_S23449_135970.t1	CNL
YMoBv_S23504_136160.t1	NL
YMoBv_S23637_137080.t1	CNL
YMoBv_S23936_138360.t1	NL
YMoBv_S25447_146440.t1	CNL
YMoBv_S25570_146950.t1	NL
YMoBv_S25570_146960.t1	NL
YMoBv_S26769_152640.t1	CNL
YMoBv_S26900_153460.t1	NL
YMoBv_S27412_155690.t1	NL
YMoBv_S28311_160000.t1	CNL
YMoBv_S28406_160270.t1	NL
YMoBv_S29853_166250.t1	CNL
YMoBv_S30150_167410.t1	NL
YMoBv_S30193_167550.t1	NL
YMoBv_S31005_170810.t1	NL
YMoBv_S32449_176440.t1	CNL
YMoBv_S32719_177240.t1	NL
YMoBv_S34338_183230.t1	NL
YMoBv_S36904_192320.t1	NL
YMoBv_S37682_194200.t1	CNL
YMoBv_S40440_203560.t1	NL
YMoBv_S40873_204790.t1	NL
YMoBv_S41030_205420.t1	NL
YMoBv_S41412_206410.t1	NL
YMoBv_S41667_207280.t1	NL
YMoBv_S43789_212920.t1	CNL
YMoBv_S44631_215340.t1	NL
YTiBv_C13473673_05790.t1	NL
YTiBv_C13578949_06970.t1	CNL
YTiBv_S00005_209060.t1	NL
YTiBv_S00070_251430.t1	CNL
YTiBv_S00109_21860.t1	CNL
YTiBv_S00272_143660.t1	CNL
YTiBv_S00272_143670.t1	CNL
YTiBv_S00272_143690.t1	CNL
YTiBv_S00272_143700.t1	CNL
YTiBv_S00282_147600.t1	CNL
YTiBv_S00340_168350.t1	NL
YTiBv_S00340_168380.t1	CNL
YTiBv_S00408_187150.t1	NL
YTiBv_S00502_209850.t1	CNL
YTiBv_S00594_229990.t1	CNL
YTiBv_S00653_241620.t1	CNL
YTiBv_S00834_275720.t1	CNL
YTiBv_S00850_278310.t1	NL
YTiBv_S00850_278330.t1	NL
YTiBv_S00905_289470.t1	NL
YTiBv_S00905_289490.t1	NL
YTiBv_S00905_289510.t1	NL
YTiBv_S00905_289520.t1	NL
YTiBv_S00905_289540.t1	NL
YTiBv_S00954_298750.t1	CNL
YTiBv_S01063_17710.t1	CNL
YTiBv_S01135_27670.t1	CNL
YTiBv_S01190_35140.t1	CNL
YTiBv_S01190_35150.t1	CNL
YTiBv_S01209_38080.t1	CNL
YTiBv_S01235_41990.t1	CNL
YTiBv_S01297_49610.t1	NL
YTiBv_S01297_49620.t1	NL
YTiBv_S01297_49810.t1	CNL
YTiBv_S01297_49820.t1	CNL
YTiBv_S01297_49830.t1	CNL
YTiBv_S01875_98260.t1	CNL
YTiBv_S01875_98280.t1	CNL
YTiBv_S02048_108520.t1	NL
YTiBv_S02203_118080.t2	CNL
YTiBv_S02203_118090.t1	CNL
YTiBv_S02233_119930.t1	CNL
YTiBv_S02235_120240.t1	CNL
YTiBv_S02334_125320.t1	NL
YTiBv_S02334_125340.t1	CNL
YTiBv_S02459_132140.t1	NL
YTiBv_S02468_132410.t1	CNL
YTiBv_S02528_135290.t1	NL
YTiBv_S02805_147090.t1	NL
YTiBv_S02821_147650.t1	CNL
YTiBv_S02821_147660.t1	CNL
YTiBv_S02821_147670.t1	CNL
YTiBv_S02857_148950.t1	CNL
YTiBv_S03253_163340.t1	CNL
YTiBv_S03253_163350.t1	CNL
YTiBv_S03261_163560.t1	CNL
YTiBv_S03284_164650.t1	CNL
YTiBv_S03710_176870.t1	NL
YTiBv_S03929_183230.t1	CNL
YTiBv_S04178_189340.t1	NL
YTiBv_S04313_192700.t1	CNL
YTiBv_S04491_197210.t1	CNL
YTiBv_S04491_197240.t1	NL
YTiBv_S04676_201620.t1	CNL
YTiBv_S04784_203910.t1	CNL
YTiBv_S05068_210680.t1	NL
YTiBv_S05365_217540.t1	NL
YTiBv_S05882_228570.t1	CNL
YTiBv_S05900_229230.t1	CNL
YTiBv_S06436_239850.t1	CNL
YTiBv_S06756_246360.t1	NL
YTiBv_S06817_247270.t1	CNL
YTiBv_S06817_247310.t1	CNL
YTiBv_S06954_250680.t1	CNL
YTiBv_S06972_250880.t1	NL
YTiBv_S07029_251900.t1	CNL
YTiBv_S07204_254880.t1	CNL
YTiBv_S07432_258610.t1	CNL
YTiBv_S07574_261620.t1	CNL
YTiBv_S07724_264800.t1	NL
YTiBv_S07732_264870.t1	NL
YTiBv_S07829_266640.t1	NL
YTiBv_S07938_268790.t1	NL
YTiBv_S08191_272790.t1	CNL
YTiBv_S08322_275350.t1	NL
YTiBv_S08435_277250.t1	NL
YTiBv_S08456_277490.t1	CNL
YTiBv_S08456_277500.t1	CNL
YTiBv_S08569_279470.t1	NL
YTiBv_S08655_281110.t1	CNL
YTiBv_S08891_285060.t1	NL
YTiBv_S09038_289060.t1	CNL
YTiBv_S09765_302270.t1	CNL
YTiBv_S09765_302280.t1	CNL
YTiBv_S09809_302920.t1	CNL
YTiBv_S09861_303410.t1	NL
YTiBv_S10058_07950.t1	RNL
YTiBv_S10319_12710.t1	NL
YTiBv_S10806_20280.t1	NL
YTiBv_S11688_31760.t1	NL
YTiBv_S11979_36590.t1	NL
YTiBv_S12094_38100.t1	CNL
YTiBv_S12227_39680.t1	CNL
YTiBv_S12346_41850.t1	CNL
YTiBv_S12346_41870.t1	CNL
YTiBv_S12764_46970.t1	NL
YTiBv_S12904_48790.t1	NL
YTiBv_S12947_49300.t1	CNL
YTiBv_S13040_50650.t1	CNL
YTiBv_S13040_50660.t1	NL
YTiBv_S13735_57110.t1	CNL
YTiBv_S14208_63190.t1	CNL
YTiBv_S14754_68310.t1	NL
YTiBv_S15049_70460.t1	CNL
YTiBv_S15117_71210.t1	CNL
YTiBv_S15585_74940.t1	CNL
YTiBv_S15585_74950.t1	CNL
YTiBv_S15772_77190.t1	CNL
YTiBv_S16683_83600.t1	CNL
YTiBv_S17162_87160.t1	CNL
YTiBv_S18323_95250.t1	CNL
YTiBv_S18323_95260.t1	CNL
YTiBv_S18366_95510.t1	NL
YTiBv_S18896_99320.t1	CNL
YTiBv_S19025_100280.t1	NL
YTiBv_S19653_103480.t1	CNL
YTiBv_S20385_107420.t1	NL
YTiBv_S20385_107460.t1	NL
YTiBv_S20872_110690.t1	NL
YTiBv_S21337_113280.t1	CNL
YTiBv_S21337_113290.t1	NL
YTiBv_S21827_115810.t1	NL
YTiBv_S21827_115850.t1	CNL
YTiBv_S22416_120720.t1	CNL
YTiBv_S22839_122670.t1	CNL
YTiBv_S24147_129160.t1	CNL
YTiBv_S26655_141270.t1	CNL
YTiBv_S34305_169240.t1	CNL
YTiBv_S35972_174120.t1	CNL
YTiBv_S37954_179860.t1	CNL

## Sheet: Table_S7
Table S5. List of NB-LRR genes predicted and annotated in the RefBv-1.0 and RefBeet-1.2 genome assemblies. C: coiled-coil; L: leucine-rich repeat; N: nucleotide binding; R: resistance to powdery mildew 8; T: toll/interleukin receptor.
Genome assemblies	Gene IDs	Protein class
RefBeet-1.2	Bv_011820_tyra.t1	L
RefBeet-1.2	Bv_015540_azqj.t1	L
RefBeet-1.2	Bv_016250_xdmr.t1	CNL
RefBeet-1.2	Bv_018690_ayie.t1	N
RefBeet-1.2	Bv_033230_gscd.t1	T
RefBeet-1.2	Bv1_006950_kwaq.t1	CNL
RefBeet-1.2	Bv1_006970_pjms.t1	CNL
RefBeet-1.2	Bv1_013490_pfgp.t1	RNL
RefBeet-1.2	Bv1_020250_pmhw.t1	CNL
RefBeet-1.2	Bv1_020260_umqg.t1	NL
RefBeet-1.2	Bv1_020450_gdnh.t1	CNL
RefBeet-1.2	Bv1_020460_cpdp.t1	CNL
RefBeet-1.2	Bv1_023340_ckua.t1	CNL
RefBeet-1.2	Bv1_023350_jjtp.t1	CNL
RefBeet-1.2	Bv2_027760_yeti.t1	CNL
RefBeet-1.2	Bv2_028730_zjcc.t1	CNL
RefBeet-1.2	Bv2_031570_ceyo.t1	CNL
RefBeet-1.2	Bv2_031640_opnf.t1	CNL
RefBeet-1.2	Bv2_034690_iser.t1	CNL
RefBeet-1.2	Bv2_034710_htkr.t1	CNL
RefBeet-1.2	Bv2_041270_zhxk.t1	CNL
RefBeet-1.2	Bv2_041390_fjuq.t1	CNL
RefBeet-1.2	Bv2_041720_ehdz.t1	L
RefBeet-1.2	Bv2_041730_nmtk.t1	CNL
RefBeet-1.2	Bv2_042220_sihw.t1	CNL
RefBeet-1.2	Bv2_042280_shaw.t1	CNL
RefBeet-1.2	Bv2_042630_oheq.t1	CNL
RefBeet-1.2	Bv2_043170_jjtq.t1	CNL
RefBeet-1.2	Bv2_043190_eqpd.t1	CNL
RefBeet-1.2	Bv2_043900_eihc.t1	NL
RefBeet-1.2	Bv2_043930_iiyk.t1	L
RefBeet-1.2	Bv2_043940_gdty.t1	NL
RefBeet-1.2	Bv2_043950_ccjd.t2	NL
RefBeet-1.2	Bv3_050300_iyqy.t1	CNL
RefBeet-1.2	Bv3_050320_azzi.t1	CNL
RefBeet-1.2	Bv3_050340_fspe.t1	CNL
RefBeet-1.2	Bv3_050580_spnr.t1	NL
RefBeet-1.2	Bv3_054520_ycde.t1	NL
RefBeet-1.2	Bv3_057230_ewfj.t1	CNL
RefBeet-1.2	Bv3_058340_etpj.t1	NL
RefBeet-1.2	Bv3_060540_ofii.t1	CNL
RefBeet-1.2	Bv3_061200_qogc.t1	CNL
RefBeet-1.2	Bv3_061730_usyf.t1	CNL
RefBeet-1.2	Bv3_062680_mdnn.t1	CNL
RefBeet-1.2	Bv3_063600_ouny.t1	NL
RefBeet-1.2	Bv3_063830_snpg.t1	L
RefBeet-1.2	Bv3_063850_pxnh.t1	CNL
RefBeet-1.2	Bv3_063870_jjky.t1	CNL
RefBeet-1.2	Bv3_063880_uqja.t1	L
RefBeet-1.2	Bv3_063900_wzzt.t1	L
RefBeet-1.2	Bv3_063930_wpcq.t1	L
RefBeet-1.2	Bv3_063940_ngjt.t1	CNL
RefBeet-1.2	Bv3_063950_rfra.t1	L
RefBeet-1.2	Bv3_063960_gmex.t1	CNL
RefBeet-1.2	Bv3_063990_goti.t1	CNL
RefBeet-1.2	Bv3_064000_zyst.t1	L
RefBeet-1.2	Bv3_064590_ezro.t1	CNL
RefBeet-1.2	Bv3_064600_wiae.t1	NL
RefBeet-1.2	Bv4_082000_hhjh.t1	CNL
RefBeet-1.2	Bv4_082010_odwq.t1	CNL
RefBeet-1.2	Bv4_082220_fjik.t1	CNL
RefBeet-1.2	Bv4_082800_thds.t1	CNL
RefBeet-1.2	Bv4_085310_xfwu.t1	CNL
RefBeet-1.2	Bv4_087170_ygkw.t1	CNL
RefBeet-1.2	Bv4_087290_hjiz.t1	N
RefBeet-1.2	Bv4_087300_efce.t1	N
RefBeet-1.2	Bv4_087530_ghwz.t1	CNL
RefBeet-1.2	Bv4_087560_hrdz.t1	CNL
RefBeet-1.2	Bv4_087580_pskn.t1	CNL
RefBeet-1.2	Bv4_087970_ugih.t1	NL
RefBeet-1.2	Bv4_088010_uznf.t1	CNL
RefBeet-1.2	Bv4_088030_hdaa.t1	N
RefBeet-1.2	Bv4_088060_owmm.t1	NL
RefBeet-1.2	Bv4_088080_qfrz.t1	CNL
RefBeet-1.2	Bv4_089500_cumk.t1	CNL
RefBeet-1.2	Bv4_089550_fzgy.t1	CNL
RefBeet-1.2	Bv4_089560_dooz.t1	L
RefBeet-1.2	Bv4_090940_iuzt.t1	CNL
RefBeet-1.2	Bv4_091230_czsz.t1	TN
RefBeet-1.2	Bv5_100350_myee.t1	TN
RefBeet-1.2	Bv5_105960_cxug.t1	CNL
RefBeet-1.2	Bv5_105980_aezo.t1	CNL
RefBeet-1.2	Bv5_105990_mxxc.t1	CNL
RefBeet-1.2	Bv5_113770_efty.t1	CNL
RefBeet-1.2	Bv5_113940_uhsx.t1	CNL
RefBeet-1.2	Bv5_116410_yxaz.t1	CNL
RefBeet-1.2	Bv6_129390_pdxa.t1	CNL
RefBeet-1.2	Bv6_141020_moqj.t1	CNL
RefBeet-1.2	Bv6_141050_tjei.t1	CN
RefBeet-1.2	Bv6_141080_tcjf.t1	CNL
RefBeet-1.2	Bv6_141410_tpnm.t1	C
RefBeet-1.2	Bv6_146790_ixgn.t1	C
RefBeet-1.2	Bv6_151170_dauh.t1	CNL
RefBeet-1.2	Bv6_152750_xsex.t1	CNL
RefBeet-1.2	Bv6_152760_fdhj.t1	NL
RefBeet-1.2	Bv6_155950_ksro.t2	TNL
RefBeet-1.2	Bv7_157130_rfjq.t1	CNL
RefBeet-1.2	Bv7_157190_onsf.t1	L
RefBeet-1.2	Bv7_158910_ajpu.t1	L
RefBeet-1.2	Bv7_159070_qhcp.t1	CNL
RefBeet-1.2	Bv7_166180_ctiq.t1	L
RefBeet-1.2	Bv7_168400_fxkp.t1	N
RefBeet-1.2	Bv7_168410_kxwi.t1	N
RefBeet-1.2	Bv7_168450_tirk.t1	N
RefBeet-1.2	Bv7_168460_qctg.t1	N
RefBeet-1.2	Bv7_168470_ykph.t1	N
RefBeet-1.2	Bv7_168480_ojty.t1	NL
RefBeet-1.2	Bv7_168500_tkaz.t1	N
RefBeet-1.2	Bv7_168510_pfok.t1	N
RefBeet-1.2	Bv7_168530_kkms.t1	N
RefBeet-1.2	Bv7_168540_smiz.t1	N
RefBeet-1.2	Bv7_168550_inik.t1	NL
RefBeet-1.2	Bv7_168560_eyeu.t1	N
RefBeet-1.2	Bv7_168580_xezd.t1	N
RefBeet-1.2	Bv7_168590_usao.t1	N
RefBeet-1.2	Bv7_168600_ixiz.t1	N
RefBeet-1.2	Bv7_168620_nqnk.t1	N
RefBeet-1.2	Bv7_168630_qqtf.t1	N
RefBeet-1.2	Bv7_168650_jfwy.t1	N
RefBeet-1.2	Bv7_168660_fqqw.t1	N
RefBeet-1.2	Bv7_168680_oihj.t1	N
RefBeet-1.2	Bv7_168690_xpza.t1	NL
RefBeet-1.2	Bv7_168700_cttf.t1	N
RefBeet-1.2	Bv7_177720_rdku.t1	N
RefBeet-1.2	Bv7_177730_wwfe.t1	N
RefBeet-1.2	Bv7_177740_zcug.t1	NL
RefBeet-1.2	Bv8_181980_pkcy.t1	L
RefBeet-1.2	Bv8_181990_zmxn.t1	L
RefBeet-1.2	Bv8_182000_xkic.t1	L
RefBeet-1.2	Bv8_184000_ztwt.t1	T
RefBeet-1.2	Bv8_199260_qrne.t1	CNL
RefBeet-1.2	Bv8_200300_frqg.t1	CNL
RefBeet-1.2	Bv8_200570_praz.t1	CNL
RefBeet-1.2	Bv9_203570_geqf.t1	CNL
RefBeet-1.2	cha_g12940.t1-R1-1-A1	CNL
RefBeet-1.2	cha_g16821.t1-R3-3-A1	NL
RefBeet-1.2	cha_g2569.t1-R2-2-A1	NL
RefBeet-1.2	cha_g34095.t1-R1-1-A1	NL
RefBeet-1.2	cha_g6565.t1-R1-1-A1	CNL
RefBeet-1.2	EL10Ac2g02502.1-R7-7-A1	CNL
RefBeet-1.2	EL10Ac2g02520.1-R1-1-A1	CNL
RefBeet-1.2	EL10Ac2g02520.1-R3-3-A1	CNL
RefBeet-1.2	EL10Ac2g02631.1-R1-1-A1	CNL
RefBeet-1.2	EL10Ac2g02631.1-R2-2-A1	CNL
RefBeet-1.2	EL10Ac2g02631.1-R4-4-A1	CNL
RefBeet-1.2	EL10Ac2g02631.1-R5-5-A1	CNL
RefBeet-1.2	EL10Ac2g02724.1-R4-4-A1	CNL
RefBeet-1.2	EL10Ac2g02730.1-R1-1-A1	NL
RefBeet-1.2	EL10Ac2g02793.1-R1-1-A1	CNL
RefBeet-1.2	EL10Ac2g02830.1-R1-1-A1	CNL
RefBeet-1.2	EL10Ac2g03161.1-R10-10-A1	NL
RefBeet-1.2	EL10Ac2g03161.1-R1-1-A1	CNL
RefBeet-1.2	EL10Ac2g04099.1-R9-9-A1	CNL
RefBeet-1.2	EL10Ac3g05137.1-R1-1-A1	CNL
RefBeet-1.2	EL10Ac3g05228.1-R2-2-A1	NL
RefBeet-1.2	EL10Ac3g05231.1-R1-1-A1	NL
RefBeet-1.2	EL10Ac3g05232.1-R2-2-A1	NL
RefBeet-1.2	EL10Ac3g06069.1-R1-1-A1	NL
RefBeet-1.2	EL10Ac3g06272.1-R2-2-A1	CNL
RefBeet-1.2	EL10Ac3g06299.1-R1-1-A1	CNL
RefBeet-1.2	EL10Ac3g07211.1-R2-2-A1	CNL
RefBeet-1.2	EL10Ac3g07321.1-R1-1-A1	CNL
RefBeet-1.2	EL10Ac3g07324.1-R10-10-A1	L
RefBeet-1.2	EL10Ac4g09740.1-R1-1-A1	CNL
RefBeet-1.2	EL10Ac5g10651.1-R1-1-A1	CNL
RefBeet-1.2	EL10Ac5g10815.1-R2-2-A1	CNL
RefBeet-1.2	EL10Ac7g16852.1-R2-2-A1	CNL
RefBeet-1.2	EL10Ac7g16852.1-R3-3-A1	CNL
RefBeet-1.2	EL10Ac7g18220.1-R5-5-A1	N
RefBeet-1.2	EL10Ac8g20492.1-R3-3-A1	CNL
RefBeet-1.2	EL10Ac9g21523.1-R1-1-A1	CNL
RefBeet-1.2	EL10Ac9g21523.1-R2-2-A1	CNL
RefBeet-1.2	EL10Ac9g21849.1-R1-1-A1	CNL
RefBeet-1.2	EL10Ac9g22791.1-R1-1-A1	CNL
RefBeet-1.2	EL10Ac9g22791.1-R6-6-A1	CNL
RefBeet-1.2	EL10Ac9g22791.1-R7-7-A1	CNL
RefBeet-1.2	KDHBv_S00044_187350.t1-R1-1-A1	NL
RefBeet-1.2	KDHBv_S01344_50780.t1-R1-1-A1	NL
RefBeet-1.2	KDHBv_S03426_159740.t1-R1-1-A1	NL
RefBeet-1.2	KDHBv_S09533_295470.t1-R1-1-A1	CNL
RefBeet-1.2	KDHBv_S09878_301200.t1-R2-2-A1	NL
RefBeet-1.2	KDHBv_S10035_09010.t1-R2-2-A1	CNL
RefBeet-1.2	KDHBv_S11062_23420.t1-R10-10-A1	CNL
RefBeet-1.2	KDHBv_S11062_23420.t1-R9-9-A1	NL
RefBeet-1.2	KDHBv_S18568_89960.t1-R4-4-A1	CNL
RefBeet-1.2	mar_g10407.t1-R1-1-A1	L
RefBeet-1.2	mar_g6436.t1-R5-5-A1	L
RefBeet-1.2	mar_g910.t1-R1-1-A1	CNL
RefBeet-1.2	pat_g15162.t1-R1-1-A1	NL
RefBeet-1.2	pat_g2598.t1-R1-1-A1	CNL
RefBeet-1.2	RefBv_S00011_19560.t1-R6-6-A1	CNL
RefBeet-1.2	RefBv_S00780_268340.t1-R1-1-A1	CNL
RefBeet-1.2	RefBv_S00780_268340.t1-R2-2-A1	CNL
RefBeet-1.2	RefBv_S00943_298360.t1-R1-1-A1	NL
RefBeet-1.2	RefBv_S00943_298360.t1-R8-8-A1	CNL
RefBeet-1.2	RefBv_S01170_28280.t1-R3-3-A1	CNL
RefBeet-1.2	RefBv_S01396_51340.t1-R4-4-A1	CNL
RefBeet-1.2	RefBv_S01718_75070.t1-R2-2-A1	CNL
RefBeet-1.2	RefBv_S01940_89030.t1-R5-5-A1	CNL
RefBeet-1.2	RefBv_S02017_94490.t1-R1-1-A1	NL
RefBeet-1.2	RefBv_S02017_94520.t1-R1-1-A1	CNL
RefBeet-1.2	RefBv_S02023_95130.t1-R7-7-A2	CNL
RefBeet-1.2	RefBv_S02482_116430.t1-R1-1-A1	CNL
RefBeet-1.2	RefBv_S03011_139420.t1-R1-1-A1	CNL
RefBeet-1.2	RefBv_S03228_148280.t1-R3-3-A1	CNL
RefBeet-1.2	RefBv_S03644_162630.t1-R1-1-A1	NL
RefBeet-1.2	RefBv_S04910_200750.t1-R3-3-A1	NL
RefBeet-1.2	RefBv_S04924_201210.t1-R2-2-A1	CNL
RefBeet-1.2	RefBv_S04948_202060.t1-R1-1-A1	NL
RefBeet-1.2	RefBv_S05499_217590.t1-R6-6-A1	NL
RefBeet-1.2	RefBv_S06284_235450.t1-R5-5-A1	CNL
RefBeet-1.2	RefBv_S08248_276660.t1-R2-2-A1	NL
RefBeet-1.2	RefBv_S08575_282790.t1-R4-4-A1	CNL
RefBeet-1.2	RefBv_S09711_302980.t1-R3-3-A1	CNL
RefBeet-1.2	RefBv_S10057_05740.t1-R10-10-A1	CNL
RefBeet-1.2	RefBv_S10057_05740.t1-R4-4-A1	CNL
RefBeet-1.2	RefBv_S13654_48880.t1-R4-4-A1	NL
RefBeet-1.2	Sp_036910_ocnw.t1-R7-7-A1	CNL
RefBeet-1.2	UMSBv_S00328_201690.t1-R1-1-A1	CNL
RefBeet-1.2	UMSBv_S00328_201690.t1-R4-4-A1	CNL
RefBeet-1.2	UMSBv_S00328_201690.t1-R8-8-A1	CNL
RefBeet-1.2	UMSBv_S01428_91020.t1-R1-1-A1	CNL
RefBeet-1.2	UMSBv_S01428_91020.t1-R2-2-A1	CNL
RefBeet-1.2	UMSBv_S02409_160020.t1-R6-6-A1	NL
RefBeet-1.2	UMSBv_S16190_109430.t1-R10-10-A1	CNL
RefBeet-1.2	YMoBv_S14003_60220.t1-R1-1-A1	CNL
RefBeet-1.2	YMoBv_S18614_104140.t1-R3-3-A1	NL
RefBeet-1.2	YTiBv_C13578949_06970.t1-R1-1-A1	CNL
RefBeet-1.2	YTiBv_S01209_38080.t1-R9-9-A1	CNL
RefBeet-1.2	YTiBv_S22839_122670.t1-R9-9-A1	CNL
RefBeet-1.2	YTiBv_S26655_141270.t1-R6-6-A1	CNL
RefBv-1.0	cha_g16821.t1-R1-1-A1	NL
RefBv-1.0	cha_g17122.t1-R5-5-A1	NL
RefBv-1.0	cha_g20961.t1-R4-4-A1	NL
RefBv-1.0	cha_g6565.t1-R1-1-A1	CNL
RefBv-1.0	cha_g6573.t1-R1-1-A1	CNL
RefBv-1.0	cha_g713.t1-R3-3-A1	CNL
RefBv-1.0	EL10Ac2g02512.1-R1-1-A1	NL
RefBv-1.0	EL10Ac2g02725.1-R7-7-A1	NL
RefBv-1.0	EL10Ac4g07829.1-R2-2-A1	NL
RefBv-1.0	EL10Ac4g07829.1-R3-3-A1	NL
RefBv-1.0	EL10Ac4g08075.1-R2-2-A1	NL
RefBv-1.0	EL10Ac4g08385.1-R1-1-A1	CNL
RefBv-1.0	EL10Ac7g17091.1-R5-5-A1	CNL
RefBv-1.0	EL10Ac9g21531.1-R6-6-A1	CNL
RefBv-1.0	KDHBv_S00450_189720.t1-R2-2-A1	NL
RefBv-1.0	mar_g15057.t1-R1-1-A1	CNL
RefBv-1.0	mar_g2565.t1-R1-1-A1	CNL
RefBv-1.0	mar_g3207.t1-R1-1-A1	NL
RefBv-1.0	mar_g910.t1-R1-1-A1	CNL
RefBv-1.0	RefBv_C21620842_02140.t1	C
RefBv-1.0	RefBv_C21755329_03350.t1	N
RefBv-1.0	RefBv_C22095808_04110.t1	CN
RefBv-1.0	RefBv_S00011_19540.t1	CNL
RefBv-1.0	RefBv_S00011_19540.t1-R6-6-A1	CNL
RefBv-1.0	RefBv_S00011_19560.t1	CNL
RefBv-1.0	RefBv_S00148_58490.t1	NL
RefBv-1.0	RefBv_S00174_77370.t1	L
RefBv-1.0	RefBv_S00281_131600.t1	NL
RefBv-1.0	RefBv_S00306_141300.t1	L
RefBv-1.0	RefBv_S00410_178740.t1	NL
RefBv-1.0	RefBv_S00444_189320.t1	C
RefBv-1.0	RefBv_S00444_189340.t1	NL
RefBv-1.0	RefBv_S00457_192810.t1	CNL
RefBv-1.0	RefBv_S00465_194400.t1	NL
RefBv-1.0	RefBv_S00473_196420.t1	CNL
RefBv-1.0	RefBv_S00549_217200.t1	CNL
RefBv-1.0	RefBv_S00549_217210.t1	CNL
RefBv-1.0	RefBv_S00549_217260.t1	CNL
RefBv-1.0	RefBv_S00549_217280.t1	CNL
RefBv-1.0	RefBv_S00780_268340.t1	CNL
RefBv-1.0	RefBv_S00780_268390.t1	NL
RefBv-1.0	RefBv_S00903_290280.t1	L
RefBv-1.0	RefBv_S00903_290290.t1	L
RefBv-1.0	RefBv_S00903_290330.t1	L
RefBv-1.0	RefBv_S00943_298340.t1	NL
RefBv-1.0	RefBv_S00943_298360.t1	NL
RefBv-1.0	RefBv_S00943_298370.t1	NL
RefBv-1.0	RefBv_S00943_298380.t1	NL
RefBv-1.0	RefBv_S01042_10610.t1	TNL
RefBv-1.0	RefBv_S01098_18850.t1	CNL
RefBv-1.0	RefBv_S01170_28280.t1	CNL
RefBv-1.0	RefBv_S01246_36960.t1	CNL
RefBv-1.0	RefBv_S01267_38870.t1	L
RefBv-1.0	RefBv_S01267_38900.t1	L
RefBv-1.0	RefBv_S01322_43830.t1	CNL
RefBv-1.0	RefBv_S01322_43850.t1	CNL
RefBv-1.0	RefBv_S01396_51340.t1	CNL
RefBv-1.0	RefBv_S01420_53290.t1	CNL
RefBv-1.0	RefBv_S01420_53300.t1	CNL
RefBv-1.0	RefBv_S01455_56540.t1	N
RefBv-1.0	RefBv_S01455_56550.t1	N
RefBv-1.0	RefBv_S01573_65280.t1	CNL
RefBv-1.0	RefBv_S01573_65280.t1-R10-10-A1	CNL
RefBv-1.0	RefBv_S01624_69150.t1	L
RefBv-1.0	RefBv_S01707_74420.t1	L
RefBv-1.0	RefBv_S01718_75070.t1	CNL
RefBv-1.0	RefBv_S01879_85460.t1	CNL
RefBv-1.0	RefBv_S01940_89020.t1	CNL
RefBv-1.0	RefBv_S01940_89030.t1	CNL
RefBv-1.0	RefBv_S01940_89060.t1	CNL
RefBv-1.0	RefBv_S01940_89060.t1-R7-7-A1	NL
RefBv-1.0	RefBv_S01940_89070.t1	L
RefBv-1.0	RefBv_S01973_91230.t1	CNL
RefBv-1.0	RefBv_S02017_94490.t1	NL
RefBv-1.0	RefBv_S02017_94520.t1	CNL
RefBv-1.0	RefBv_S02017_94550.t1	L
RefBv-1.0	RefBv_S02017_94600.t1	NL
RefBv-1.0	RefBv_S02023_95130.t1	CNL
RefBv-1.0	RefBv_S02157_102320.t1	CNL
RefBv-1.0	RefBv_S02157_102360.t1	NL
RefBv-1.0	RefBv_S02189_104480.t1	L
RefBv-1.0	RefBv_S02189_104490.t1	L
RefBv-1.0	RefBv_S02315_109690.t1	L
RefBv-1.0	RefBv_S02364_111790.t1	NL
RefBv-1.0	RefBv_S02364_111800.t1	NL
RefBv-1.0	RefBv_S02379_112450.t1	RNL
RefBv-1.0	RefBv_S02455_115340.t1	NL
RefBv-1.0	RefBv_S02455_115350.t1	C
RefBv-1.0	RefBv_S02482_116430.t1	CNL
RefBv-1.0	RefBv_S02553_120460.t1	TN
RefBv-1.0	RefBv_S02607_122640.t1	N
RefBv-1.0	RefBv_S02666_125700.t1	L
RefBv-1.0	RefBv_S02873_133770.t2	L
RefBv-1.0	RefBv_S02909_134570.t1	CNL
RefBv-1.0	RefBv_S03011_139420.t1	CNL
RefBv-1.0	RefBv_S03047_140800.t1	CNL
RefBv-1.0	RefBv_S03228_148280.t1	CNL
RefBv-1.0	RefBv_S03228_148290.t1	CNL
RefBv-1.0	RefBv_S03228_148300.t1	CNL
RefBv-1.0	RefBv_S03311_150800.t1	CNL
RefBv-1.0	RefBv_S03512_157780.t1	NL
RefBv-1.0	RefBv_S03512_157790.t1	NL
RefBv-1.0	RefBv_S03531_158440.t1	CNL
RefBv-1.0	RefBv_S03644_162630.t1	NL
RefBv-1.0	RefBv_S03946_173700.t1	L
RefBv-1.0	RefBv_S03946_173710.t1	CNL
RefBv-1.0	RefBv_S03946_173730.t1	L
RefBv-1.0	RefBv_S03946_173740.t1	NL
RefBv-1.0	RefBv_S03946_173750.t1	L
RefBv-1.0	RefBv_S03946_173760.t1	NL
RefBv-1.0	RefBv_S03946_173770.t1	L
RefBv-1.0	RefBv_S04082_178200.t1	NL
RefBv-1.0	RefBv_S04278_183790.t1	CNL
RefBv-1.0	RefBv_S04278_183810.t1	NL
RefBv-1.0	RefBv_S04392_187960.t1	CNL
RefBv-1.0	RefBv_S04392_187970.t1	CNL
RefBv-1.0	RefBv_S04496_191180.t1	CNL
RefBv-1.0	RefBv_S04767_197520.t1	CNL
RefBv-1.0	RefBv_S04810_198190.t2	CNL
RefBv-1.0	RefBv_S04910_200750.t1	NL
RefBv-1.0	RefBv_S04910_200770.t1	NL
RefBv-1.0	RefBv_S04924_201210.t1	CNL
RefBv-1.0	RefBv_S04948_202060.t1	NL
RefBv-1.0	RefBv_S04948_202070.t1	L
RefBv-1.0	RefBv_S04948_202080.t1	L
RefBv-1.0	RefBv_S04948_202120.t1	L
RefBv-1.0	RefBv_S04948_202140.t1	L
RefBv-1.0	RefBv_S05325_213230.t1	CNL
RefBv-1.0	RefBv_S05325_213250.t1	CNL
RefBv-1.0	RefBv_S05429_215560.t1	CNL
RefBv-1.0	RefBv_S05451_216250.t1	N
RefBv-1.0	RefBv_S05451_216270.t1	N
RefBv-1.0	RefBv_S05451_216290.t1	N
RefBv-1.0	RefBv_S05451_216310.t1	N
RefBv-1.0	RefBv_S05451_216330.t1	N
RefBv-1.0	RefBv_S05451_216340.t1	N
RefBv-1.0	RefBv_S05451_216350.t1	N
RefBv-1.0	RefBv_S05499_217590.t1	CNL
RefBv-1.0	RefBv_S05564_219130.t1	CNL
RefBv-1.0	RefBv_S05662_221270.t1	CNL
RefBv-1.0	RefBv_S05864_226080.t1	NL
RefBv-1.0	RefBv_S05897_226820.t1	CNL
RefBv-1.0	RefBv_S05917_227610.t1	L
RefBv-1.0	RefBv_S05964_228780.t1	CNL
RefBv-1.0	RefBv_S06059_230610.t1	CNL
RefBv-1.0	RefBv_S06284_235450.t1	CNL
RefBv-1.0	RefBv_S06348_236550.t1	CNL
RefBv-1.0	RefBv_S06576_242080.t1	NL
RefBv-1.0	RefBv_S06682_245040.t1	CNL
RefBv-1.0	RefBv_S06818_248190.t1	L
RefBv-1.0	RefBv_S06925_250730.t1	CNL
RefBv-1.0	RefBv_S06925_250730.t1-R7-7-A1	CNL
RefBv-1.0	RefBv_S06999_252670.t1	N
RefBv-1.0	RefBv_S07120_255540.t1	CNL
RefBv-1.0	RefBv_S07127_256080.t1	CNL
RefBv-1.0	RefBv_S07282_259440.t1	N
RefBv-1.0	RefBv_S07282_259480.t1	N
RefBv-1.0	RefBv_S07670_265710.t1	CNL
RefBv-1.0	RefBv_S07674_265850.t1	CNL
RefBv-1.0	RefBv_S07674_265890.t2	CNL
RefBv-1.0	RefBv_S07780_268140.t1	CNL
RefBv-1.0	RefBv_S07780_268150.t1	CNL
RefBv-1.0	RefBv_S07782_268160.t1	N
RefBv-1.0	RefBv_S07941_271230.t1	NL
RefBv-1.0	RefBv_S07941_271260.t1	N
RefBv-1.0	RefBv_S07941_271270.t1	N
RefBv-1.0	RefBv_S07941_271290.t1	N
RefBv-1.0	RefBv_S07941_271310.t1	N
RefBv-1.0	RefBv_S07941_271320.t1	NL
RefBv-1.0	RefBv_S08126_274730.t1	L
RefBv-1.0	RefBv_S08126_274750.t1	NL
RefBv-1.0	RefBv_S08199_275760.t1	NL
RefBv-1.0	RefBv_S08199_275780.t1	N
RefBv-1.0	RefBv_S08248_276660.t1	NL
RefBv-1.0	RefBv_S08248_276670.t1	L
RefBv-1.0	RefBv_S08285_277560.t1	NL
RefBv-1.0	RefBv_S08285_277570.t1	C
RefBv-1.0	RefBv_S08285_277590.t1	NL
RefBv-1.0	RefBv_S08329_278540.t2	L
RefBv-1.0	RefBv_S08329_278610.t2	CNL
RefBv-1.0	RefBv_S08472_281090.t1	NL
RefBv-1.0	RefBv_S08575_282790.t1	CNL
RefBv-1.0	RefBv_S08633_283720.t1	CNL
RefBv-1.0	RefBv_S08633_283750.t1	N
RefBv-1.0	RefBv_S09018_289840.t1	T
RefBv-1.0	RefBv_S09224_294100.t1	CNL
RefBv-1.0	RefBv_S09224_294100.t1-R5-5-A1	CNL
RefBv-1.0	RefBv_S09224_294120.t1	CNL
RefBv-1.0	RefBv_S09224_294130.t1	CNL
RefBv-1.0	RefBv_S09442_298600.t1	CNL
RefBv-1.0	RefBv_S09442_298630.t1	CN
RefBv-1.0	RefBv_S09606_301130.t1	N
RefBv-1.0	RefBv_S09669_302320.t1	CNL
RefBv-1.0	RefBv_S09711_302980.t1	CNL
RefBv-1.0	RefBv_S09848_305370.t1	TN
RefBv-1.0	RefBv_S09891_306140.t1	CNL
RefBv-1.0	RefBv_S09970_307300.t1	NL
RefBv-1.0	RefBv_S09970_307320.t1	NL
RefBv-1.0	RefBv_S10057_05740.t1	CNL
RefBv-1.0	RefBv_S10115_06410.t1	CNL
RefBv-1.0	RefBv_S10175_07420.t1	N
RefBv-1.0	RefBv_S10175_07430.t1	N
RefBv-1.0	RefBv_S10175_07440.t1	NL
RefBv-1.0	RefBv_S10279_08630.t1	NL
RefBv-1.0	RefBv_S10524_11520.t1	CNL
RefBv-1.0	RefBv_S10524_11540.t1	CNL
RefBv-1.0	RefBv_S10893_17460.t1	L
RefBv-1.0	RefBv_S11361_23430.t1	NL
RefBv-1.0	RefBv_S11582_26790.t1	L
RefBv-1.0	RefBv_S11682_28080.t1	NL
RefBv-1.0	RefBv_S11682_28090.t1	NL
RefBv-1.0	RefBv_S11682_28110.t1	CN
RefBv-1.0	RefBv_S11989_31630.t1	CNL
RefBv-1.0	RefBv_S11989_31640.t1	CN
RefBv-1.0	RefBv_S12109_33080.t1	CNL
RefBv-1.0	RefBv_S12114_33180.t1	N
RefBv-1.0	RefBv_S12114_33200.t1	N
RefBv-1.0	RefBv_S12392_36290.t1	NL
RefBv-1.0	RefBv_S12574_38230.t1	NL
RefBv-1.0	RefBv_S13050_42410.t1	N
RefBv-1.0	RefBv_S13176_43490.t1	NL
RefBv-1.0	RefBv_S13654_48880.t1	CNL
RefBv-1.0	RefBv_S13678_49010.t1	L
RefBv-1.0	RefBv_S13758_49750.t1	L
RefBv-1.0	RefBv_S13865_50510.t1	CNL
RefBv-1.0	RefBv_S13866_50540.t1	NL
RefBv-1.0	RefBv_S15073_60980.t1	NL
RefBv-1.0	RefBv_S15600_64400.t1	C
RefBv-1.0	RefBv_S15664_64990.t1	CNL
RefBv-1.0	RefBv_S15840_66080.t1	C
RefBv-1.0	RefBv_S16289_69490.t1	CNL
RefBv-1.0	RefBv_S16343_69950.t1	CNL
RefBv-1.0	RefBv_S16343_69960.t1	CNL
RefBv-1.0	RefBv_S17437_77560.t1	CNL
RefBv-1.0	RefBv_S18324_82870.t1	L
RefBv-1.0	RefBv_S19088_86990.t1	NL
RefBv-1.0	RefBv_S20036_93100.t1	NL
RefBv-1.0	RefBv_S21395_101700.t1	NL
RefBv-1.0	RefBv_S22445_106860.t1	N
RefBv-1.0	RefBv_S24087_113730.t1	L
RefBv-1.0	RefBv_S24087_113740.t1	NL
RefBv-1.0	RefBv_S24308_114810.t1	L
RefBv-1.0	RefBv_S26592_125010.t1	CNL
RefBv-1.0	RefBv_S26667_125790.t1	N
RefBv-1.0	RefBv_S27975_131240.t1	CNL
RefBv-1.0	RefBv_S28870_134180.t1	L
RefBv-1.0	RefBv_S30578_141180.t1	NL
RefBv-1.0	RefBv_S31853_145760.t1	L
RefBv-1.0	RefBv_S38000_167720.t1	L
RefBv-1.0	UMSBv_S00328_201690.t1-R4-4-A1	CNL
RefBv-1.0	UMSBv_S12614_72990.t1-R9-9-A1	CNL
RefBv-1.0	UMSBv_S31734_197060.t1-R6-6-A1	NL
RefBv-1.0	YTiBv_S10319_12710.t1-R6-6-A1	L
RefBv-1.0	YTiBv_S26655_141270.t1-R6-6-A1	CNL

## Sheet: Table_S8
Table S6. Number of NB-LRR homolog groups identified by InParanoid in the RefBv-1.0 and RefBeet-1.2 genome assemblies.
Homolog groups	Genome assemblies	Gene IDs
1	RefBv-1.0	RefBv_S04810_198190.t2
1	RefBeet-1.2	EL10Ac2g02830.1-R1-1-A1
2	RefBv-1.0	RefBv_S15664_64990.t1
2	RefBeet-1.2	KDHBv_S09533_295470.t1-R1-1-A1
3	RefBv-1.0	RefBv_S30578_141180.t1
3	RefBeet-1.2	Bv3_058340_etpj.t1
4	RefBv-1.0	RefBv_S04392_187960.t1
4	RefBeet-1.2	RefBv_S01718_75070.t1-R2-2-A1
5	RefBv-1.0	RefBv_S01042_10610.t1
5	RefBeet-1.2	Bv6_155950_ksro.t2
6	RefBv-1.0	RefBv_S09224_294130.t1
6	RefBeet-1.2	EL10Ac2g02631.1-R1-1-A1
7	RefBv-1.0	RefBv_S09224_294120.t1
7	RefBeet-1.2	EL10Ac2g02631.1-R4-4-A1
8	RefBv-1.0	RefBv_S02364_111800.t1
8	RefBeet-1.2	Bv4_087580_pskn.t1
9	RefBv-1.0	RefBv_S01246_36960.t1
9	RefBeet-1.2	EL10Ac2g02724.1-R4-4-A1
10	RefBv-1.0	RefBv_S05564_219130.t1
10	RefBeet-1.2	Bv2_027760_yeti.t1
11	RefBv-1.0	RefBv_S01322_43830.t1
11	RefBeet-1.2	Bv1_006950_kwaq.t1
12	RefBv-1.0	RefBv_S00780_268340.t1
12	RefBeet-1.2	RefBv_S00780_268340.t1-R1-1-A1
13	RefBv-1.0	UMSBv_S00328_201690.t1-R4-4-A1
13	RefBeet-1.2	UMSBv_S00328_201690.t1-R4-4-A1
14	RefBv-1.0	RefBv_S02017_94490.t1
14	RefBeet-1.2	RefBv_S02017_94490.t1-R1-1-A1
15	RefBv-1.0	RefBv_S10524_11540.t1
15	RefBeet-1.2	Bv2_042280_shaw.t1
16	RefBv-1.0	RefBv_S01170_28280.t1
16	RefBeet-1.2	EL10Ac9g21523.1-R1-1-A1
17	RefBv-1.0	RefBv_S04910_200750.t1
17	RefBeet-1.2	Bv4_087530_ghwz.t1
18	RefBv-1.0	RefBv_S01573_65280.t1
18	RefBeet-1.2	EL10Ac3g06272.1-R2-2-A1
19	RefBv-1.0	RefBv_S03531_158440.t1
19	RefBeet-1.2	EL10Ac2g02520.1-R1-1-A1
20	RefBv-1.0	RefBv_S08329_278610.t2
20	RefBeet-1.2	Bv7_157130_rfjq.t1
21	RefBv-1.0	RefBv_S02455_115340.t1
21	RefBeet-1.2	EL10Ac2g03161.1-R1-1-A1
22	RefBv-1.0	RefBv_S09224_294100.t1
22	RefBeet-1.2	Bv2_042630_oheq.t1
23	RefBv-1.0	YTiBv_S26655_141270.t1-R6-6-A1
23	RefBeet-1.2	YTiBv_S26655_141270.t1-R6-6-A1
24	RefBv-1.0	RefBv_S07674_265850.t1
24	RefBeet-1.2	Bv3_050300_iyqy.t1
25	RefBv-1.0	RefBv_S02157_102320.t1
25	RefBeet-1.2	EL10Ac2g02520.1-R3-3-A1
26	RefBv-1.0	RefBv_S05662_221270.t1
26	RefBeet-1.2	EL10Ac9g22791.1-R1-1-A1
27	RefBv-1.0	RefBv_S07674_265890.t2
27	RefBeet-1.2	Bv3_050340_fspe.t1
28	RefBv-1.0	RefBv_S01973_91230.t1
28	RefBeet-1.2	EL10Ac4g09740.1-R1-1-A1
29	RefBv-1.0	RefBv_S00549_217260.t1
29	RefBeet-1.2	UMSBv_S00328_201690.t1-R1-1-A1
30	RefBv-1.0	RefBv_S05897_226820.t1
30	RefBeet-1.2	YTiBv_C13578949_06970.t1-R1-1-A1
31	RefBv-1.0	RefBv_S02023_95130.t1
31	RefBeet-1.2	RefBv_S00780_268340.t1-R2-2-A1
32	RefBv-1.0	RefBv_S10057_05740.t1
32	RefBeet-1.2	EL10Ac5g10651.1-R1-1-A1
33	RefBv-1.0	RefBv_S03228_148300.t1
33	RefBeet-1.2	RefBv_S03228_148280.t1-R3-3-A1
34	RefBv-1.0	RefBv_S04924_201210.t1
34	RefBeet-1.2	YMoBv_S14003_60220.t1-R1-1-A1
35	RefBv-1.0	RefBv_S10524_11520.t1
35	RefBeet-1.2	EL10Ac2g02730.1-R1-1-A1
36	RefBv-1.0	RefBv_S03228_148280.t1
36	RefBeet-1.2	RefBv_S00943_298360.t1-R8-8-A1
37	RefBv-1.0	RefBv_S13866_50540.t1
37	RefBeet-1.2	EL10Ac9g22791.1-R7-7-A1
38	RefBv-1.0	RefBv_S12109_33080.t1
38	RefBeet-1.2	UMSBv_S01428_91020.t1-R2-2-A1
39	RefBv-1.0	RefBv_S03047_140800.t1
39	RefBeet-1.2	UMSBv_S00328_201690.t1-R8-8-A1
40	RefBv-1.0	RefBv_S00457_192810.t1
40	RefBeet-1.2	KDHBv_S10035_09010.t1-R2-2-A1
41	RefBv-1.0	RefBv_S11682_28080.t1
41	RefBeet-1.2	Bv3_050580_spnr.t1
42	RefBv-1.0	RefBv_S00943_298340.t1
42	RefBeet-1.2	EL10Ac3g05232.1-R2-2-A1
43	RefBv-1.0	cha_g6565.t1-R1-1-A1
43	RefBeet-1.2	cha_g6565.t1-R1-1-A1
44	RefBv-1.0	mar_g910.t1-R1-1-A1
44	RefBeet-1.2	mar_g910.t1-R1-1-A1
45	RefBv-1.0	RefBv_S07120_255540.t1
45	RefBeet-1.2	EL10Ac7g16852.1-R2-2-A1
46	RefBv-1.0	RefBv_S02909_134570.t1
46	RefBeet-1.2	EL10Ac7g16852.1-R3-3-A1
47	RefBv-1.0	RefBv_S00549_217210.t1
47	RefBeet-1.2	RefBv_S10057_05740.t1-R4-4-A1
48	RefBv-1.0	RefBv_S05325_213250.t1
48	RefBv-1.0	RefBv_S05325_213230.t1
48	RefBeet-1.2	Bv1_020450_gdnh.t1
49	RefBv-1.0	EL10Ac9g21531.1-R6-6-A1
49	RefBeet-1.2	RefBv_S04924_201210.t1-R2-2-A1
50	RefBv-1.0	RefBv_S06348_236550.t1
50	RefBeet-1.2	Bv5_113940_uhsx.t1
51	RefBv-1.0	RefBv_S12574_38230.t1
51	RefBeet-1.2	Bv5_113770_efty.t1
52	RefBv-1.0	RefBv_S02364_111790.t1
52	RefBeet-1.2	Bv4_087560_hrdz.t1
53	RefBv-1.0	RefBv_S04392_187970.t1
53	RefBeet-1.2	Bv2_028730_zjcc.t1
54	RefBv-1.0	RefBv_S04496_191180.t1
54	RefBeet-1.2	EL10Ac2g02502.1-R7-7-A1
55	RefBv-1.0	RefBv_S09848_305370.t1
55	RefBeet-1.2	Bv4_091230_czsz.t1
56	RefBv-1.0	RefBv_S00780_268390.t1
56	RefBeet-1.2	EL10Ac3g06069.1-R1-1-A1
57	RefBv-1.0	RefBv_S00011_19540.t1-R6-6-A1
57	RefBeet-1.2	RefBv_S00011_19560.t1-R6-6-A1
58	RefBv-1.0	RefBv_S03228_148290.t1
58	RefBeet-1.2	RefBv_S10057_05740.t1-R10-10-A1
59	RefBv-1.0	RefBv_S00410_178740.t1
59	RefBeet-1.2	Bv8_200300_frqg.t1
60	RefBv-1.0	RefBv_S08285_277560.t1
60	RefBeet-1.2	Bv1_020250_pmhw.t1
61	RefBv-1.0	RefBv_S02553_120460.t1
61	RefBeet-1.2	Bv5_100350_myee.t1
62	RefBv-1.0	RefBv_S03311_150800.t1
62	RefBeet-1.2	Bv7_159070_qhcp.t1
63	RefBv-1.0	RefBv_S07780_268140.t1
63	RefBeet-1.2	EL10Ac2g02631.1-R5-5-A1
64	RefBv-1.0	RefBv_S26592_125010.t1
64	RefBeet-1.2	EL10Ac2g04099.1-R9-9-A1
65	RefBv-1.0	mar_g2565.t1-R1-1-A1
65	RefBeet-1.2	Bv3_063870_jjky.t1
66	RefBv-1.0	RefBv_S09970_307320.t1
66	RefBeet-1.2	Bv3_064590_ezro.t1
67	RefBv-1.0	RefBv_S04082_178200.t1
67	RefBeet-1.2	Bv3_063600_ouny.t1
68	RefBv-1.0	RefBv_S03946_173760.t1
68	RefBeet-1.2	Bv3_063990_goti.t1
69	RefBv-1.0	RefBv_S00943_298360.t1
69	RefBeet-1.2	RefBv_S00943_298360.t1-R1-1-A1
70	RefBv-1.0	RefBv_S00943_298370.t1
70	RefBeet-1.2	EL10Ac3g05231.1-R1-1-A1
71	RefBv-1.0	RefBv_S10279_08630.t1
71	RefBeet-1.2	pat_g15162.t1-R1-1-A1
72	RefBv-1.0	RefBv_S01396_51340.t1
72	RefBeet-1.2	Bv4_082220_fjik.t1
73	RefBv-1.0	cha_g713.t1-R3-3-A1
73	RefBeet-1.2	EL10Ac3g07321.1-R1-1-A1
74	RefBv-1.0	RefBv_S00011_19540.t1
74	RefBeet-1.2	EL10Ac9g21849.1-R1-1-A1
75	RefBv-1.0	RefBv_S01322_43850.t1
75	RefBeet-1.2	Bv1_006970_pjms.t1
76	RefBv-1.0	RefBv_S04948_202060.t1
76	RefBeet-1.2	RefBv_S04948_202060.t1-R1-1-A1
77	RefBv-1.0	RefBv_S09891_306140.t1
77	RefBeet-1.2	Bv4_090940_iuzt.t1
78	RefBv-1.0	RefBv_S09970_307300.t1
78	RefBeet-1.2	Bv3_064600_wiae.t1
79	RefBv-1.0	UMSBv_S12614_72990.t1-R9-9-A1
79	RefBeet-1.2	RefBv_S02023_95130.t1-R7-7-A2
80	RefBv-1.0	RefBv_S00549_217280.t1
80	RefBv-1.0	RefBv_S05429_215560.t1
80	RefBeet-1.2	KDHBv_S18568_89960.t1-R4-4-A1
81	RefBv-1.0	RefBv_S02017_94520.t1
81	RefBeet-1.2	RefBv_S02017_94520.t1-R1-1-A1
82	RefBv-1.0	RefBv_S13654_48880.t1
82	RefBeet-1.2	YTiBv_S01209_38080.t1-R9-9-A1
83	RefBv-1.0	RefBv_S02157_102360.t1
83	RefBeet-1.2	Bv2_043950_ccjd.t2
84	RefBv-1.0	RefBv_S08285_277590.t1
84	RefBeet-1.2	Bv1_020260_umqg.t1
85	RefBv-1.0	RefBv_S07670_265710.t1
85	RefBeet-1.2	Bv6_151170_dauh.t1
86	RefBv-1.0	RefBv_S03946_173710.t1
86	RefBeet-1.2	Bv3_063940_ngjt.t1
87	RefBv-1.0	RefBv_S08575_282790.t1
87	RefBeet-1.2	EL10Ac9g21523.1-R2-2-A1
88	RefBv-1.0	RefBv_S03946_173740.t1
88	RefBeet-1.2	Bv3_063960_gmex.t1
89	RefBv-1.0	EL10Ac4g07829.1-R2-2-A1
89	RefBeet-1.2	RefBv_S08248_276660.t1-R2-2-A1
90	RefBv-1.0	cha_g6573.t1-R1-1-A1
90	RefBeet-1.2	Bv3_063850_pxnh.t1
91	RefBv-1.0	cha_g16821.t1-R1-1-A1
91	RefBeet-1.2	cha_g16821.t1-R3-3-A1
91	RefBeet-1.2	Bv5_105980_aezo.t1
91	RefBeet-1.2	Bv5_105960_cxug.t1
92	RefBv-1.0	RefBv_S03512_157790.t1
92	RefBeet-1.2	Bv6_152750_xsex.t1
93	RefBv-1.0	RefBv_S06682_245040.t1
93	RefBeet-1.2	RefBv_S01170_28280.t1-R3-3-A1
94	RefBv-1.0	RefBv_S08472_281090.t1
94	RefBeet-1.2	Bv4_087170_ygkw.t1
95	RefBv-1.0	mar_g15057.t1-R1-1-A1
95	RefBeet-1.2	Bv5_105990_mxxc.t1
96	RefBv-1.0	RefBv_S06576_242080.t1
96	RefBeet-1.2	KDHBv_S00044_187350.t1-R1-1-A1
97	RefBv-1.0	RefBv_S03512_157780.t1
97	RefBeet-1.2	Bv6_152760_fdhj.t1
98	RefBv-1.0	RefBv_S09442_298600.t1
98	RefBeet-1.2	Bv6_141080_tcjf.t1
99	RefBv-1.0	EL10Ac2g02512.1-R1-1-A1
99	RefBeet-1.2	Bv2_043940_gdty.t1
100	RefBv-1.0	RefBv_S01879_85460.t1
100	RefBeet-1.2	Bv6_141020_moqj.t1
101	RefBv-1.0	RefBv_S05864_226080.t1
101	RefBeet-1.2	Bv8_199260_qrne.t1
102	RefBv-1.0	RefBv_S07941_271320.t1
102	RefBeet-1.2	Bv7_168550_inik.t1
103	RefBv-1.0	RefBv_S16343_69950.t1
103	RefBeet-1.2	cha_g12940.t1-R1-1-A1
103	RefBeet-1.2	Bv2_034690_iser.t1
104	RefBv-1.0	RefBv_S03644_162630.t1
104	RefBeet-1.2	RefBv_S03644_162630.t1-R1-1-A1
105	RefBv-1.0	RefBv_S01573_65280.t1-R10-10-A1
105	RefBeet-1.2	UMSBv_S01428_91020.t1-R1-1-A1
106	RefBv-1.0	RefBv_S00473_196420.t1
106	RefBeet-1.2	Bv9_203570_geqf.t1
107	RefBv-1.0	RefBv_S02482_116430.t1
107	RefBeet-1.2	RefBv_S02482_116430.t1-R1-1-A1
108	RefBv-1.0	EL10Ac4g08385.1-R1-1-A1
108	RefBeet-1.2	Bv4_085310_xfwu.t1
109	RefBv-1.0	RefBv_S05964_228780.t1
109	RefBeet-1.2	Bv6_129390_pdxa.t1
110	RefBv-1.0	RefBv_S16343_69960.t1
110	RefBeet-1.2	pat_g2598.t1-R1-1-A1
111	RefBv-1.0	RefBv_S01098_18850.t1
111	RefBeet-1.2	EL10Ac9g22791.1-R6-6-A1
112	RefBv-1.0	RefBv_S11361_23430.t1
112	RefBeet-1.2	EL10Ac2g02793.1-R1-1-A1
113	RefBv-1.0	RefBv_S06925_250730.t1
113	RefBeet-1.2	Bv3_061730_usyf.t1
114	RefBv-1.0	RefBv_S10175_07440.t1
114	RefBeet-1.2	Bv7_177740_zcug.t1
115	RefBv-1.0	RefBv_S06059_230610.t1
115	RefBeet-1.2	Bv3_062680_mdnn.t1
116	RefBv-1.0	RefBv_S17437_77560.t1
116	RefBeet-1.2	RefBv_S08575_282790.t1-R4-4-A1
117	RefBv-1.0	RefBv_S01420_53290.t1
117	RefBeet-1.2	Bv1_023340_ckua.t1
118	RefBv-1.0	RefBv_S00465_194400.t1
118	RefBeet-1.2	Bv8_200570_praz.t1
119	RefBv-1.0	RefBv_S02379_112450.t1
119	RefBeet-1.2	Bv1_013490_pfgp.t1
120	RefBv-1.0	RefBv_S03011_139420.t1
120	RefBeet-1.2	RefBv_S03011_139420.t1-R1-1-A1
121	RefBv-1.0	RefBv_S07941_271230.t1
121	RefBeet-1.2	Bv7_168480_ojty.t1
122	RefBv-1.0	RefBv_S01420_53300.t1
122	RefBeet-1.2	Bv1_023350_jjtp.t1
123	RefBv-1.0	RefBv_S00943_298380.t1
123	RefBeet-1.2	EL10Ac3g05228.1-R2-2-A1
124	RefBv-1.0	RefBv_S00148_58490.t1
124	RefBeet-1.2	YMoBv_S18614_104140.t1-R3-3-A1
125	RefBv-1.0	RefBv_S09711_302980.t1
125	RefBeet-1.2	RefBv_S06284_235450.t1-R5-5-A1
126	RefBv-1.0	RefBv_S08126_274750.t1
126	RefBeet-1.2	Bv4_089550_fzgy.t1
127	RefBv-1.0	RefBv_S06284_235450.t1
127	RefBeet-1.2	RefBv_S09711_302980.t1-R3-3-A1
128	RefBv-1.0	RefBv_S08199_275760.t1
128	RefBeet-1.2	Bv7_168690_xpza.t1
129	RefBv-1.0	RefBv_S04278_183790.t1
129	RefBv-1.0	RefBv_S04278_183810.t1
129	RefBeet-1.2	Bv2_043170_jjtq.t1
130	RefBv-1.0	EL10Ac2g02725.1-R7-7-A1
130	RefBeet-1.2	KDHBv_S01344_50780.t1-R1-1-A1
131	RefBv-1.0	RefBv_S21395_101700.t1
131	RefBeet-1.2	EL10Ac5g10815.1-R2-2-A1
132	RefBv-1.0	RefBv_S12392_36290.t1
132	RefBeet-1.2	Bv4_088060_owmm.t1
133	RefBv-1.0	RefBv_S00281_131600.t1
133	RefBeet-1.2	EL10Ac3g07211.1-R2-2-A1
133	RefBeet-1.2	Sp_036910_ocnw.t1-R7-7-A1
134	RefBv-1.0	RefBv_S02666_125700.t1
134	RefBeet-1.2	mar_g10407.t1-R1-1-A1
135	RefBv-1.0	RefBv_S08633_283720.t1
135	RefBeet-1.2	EL10Ac3g06299.1-R1-1-A1
136	RefBv-1.0	RefBv_S11682_28090.t1
136	RefBeet-1.2	EL10Ac3g05137.1-R1-1-A1
137	RefBv-1.0	RefBv_S13865_50510.t1
137	RefBeet-1.2	Bv3_057230_ewfj.t1
138	RefBv-1.0	RefBv_S02873_133770.t2
138	RefBeet-1.2	Bv2_043930_iiyk.t1
139	RefBv-1.0	RefBv_S11582_26790.t1
139	RefBeet-1.2	Bv_011820_tyra.t1
140	RefBv-1.0	RefBv_S02017_94600.t1
140	RefBeet-1.2	UMSBv_S02409_160020.t1-R6-6-A1
141	RefBv-1.0	RefBv_S03946_173700.t1
141	RefBeet-1.2	Bv3_063930_wpcq.t1
142	RefBv-1.0	RefBv_S04767_197520.t1
142	RefBeet-1.2	UMSBv_S16190_109430.t1-R10-10-A1
143	RefBv-1.0	RefBv_S09669_302320.t1
143	RefBeet-1.2	Bv3_061200_qogc.t1
144	RefBv-1.0	RefBv_S08126_274730.t1
144	RefBeet-1.2	Bv4_089560_dooz.t1
145	RefBv-1.0	RefBv_S19088_86990.t1
145	RefBeet-1.2	cha_g34095.t1-R1-1-A1
146	RefBv-1.0	RefBv_S01707_74420.t1
146	RefBeet-1.2	Bv3_064000_zyst.t1
147	RefBv-1.0	KDHBv_S00450_189720.t1-R2-2-A1
147	RefBeet-1.2	Bv2_043900_eihc.t1
148	RefBv-1.0	RefBv_S07780_268150.t1
148	RefBeet-1.2	EL10Ac2g03161.1-R10-10-A1
149	RefBv-1.0	RefBv_S05451_216290.t1
149	RefBeet-1.2	Bv7_168590_usao.t1
150	RefBv-1.0	RefBv_S13050_42410.t1
150	RefBeet-1.2	Bv7_168470_ykph.t1
151	RefBv-1.0	RefBv_S07941_271260.t1
151	RefBeet-1.2	Bv7_168500_tkaz.t1
152	RefBv-1.0	RefBv_S12114_33200.t1
152	RefBeet-1.2	Bv7_168450_tirk.t1
153	RefBv-1.0	RefBv_S05451_216270.t1
153	RefBeet-1.2	Bv7_168580_xezd.t1
154	RefBv-1.0	RefBv_S05451_216340.t1
154	RefBeet-1.2	Bv7_168630_qqtf.t1
155	RefBv-1.0	RefBv_S05451_216250.t1
155	RefBeet-1.2	Bv7_168560_eyeu.t1
156	RefBv-1.0	RefBv_S09606_301130.t1
156	RefBeet-1.2	Bv7_168410_kxwi.t1
157	RefBv-1.0	RefBv_S07941_271310.t1
157	RefBeet-1.2	Bv7_168540_smiz.t1
158	RefBv-1.0	RefBv_S07782_268160.t1
158	RefBeet-1.2	Bv7_168650_jfwy.t1
159	RefBv-1.0	RefBv_S01455_56540.t1
159	RefBeet-1.2	Bv4_087290_hjiz.t1
160	RefBv-1.0	RefBv_S05451_216330.t1
160	RefBeet-1.2	Bv7_168620_nqnk.t1
161	RefBv-1.0	RefBv_S07941_271270.t1
161	RefBeet-1.2	Bv7_168510_pfok.t1
162	RefBv-1.0	RefBv_S05451_216310.t1
162	RefBeet-1.2	Bv7_168600_ixiz.t1
163	RefBv-1.0	RefBv_S01455_56550.t1
163	RefBeet-1.2	Bv4_087300_efce.t1
164	RefBv-1.0	RefBv_S12114_33180.t1
164	RefBeet-1.2	Bv7_168460_qctg.t1
165	RefBv-1.0	RefBv_S10175_07430.t1
165	RefBeet-1.2	Bv7_177730_wwfe.t1
166	RefBv-1.0	RefBv_S08199_275780.t1
166	RefBeet-1.2	Bv7_168700_cttf.t1
167	RefBv-1.0	RefBv_S03946_173730.t1
167	RefBeet-1.2	Bv3_063950_rfra.t1
168	RefBv-1.0	RefBv_S07282_259440.t1
168	RefBeet-1.2	EL10Ac7g18220.1-R5-5-A1
169	RefBv-1.0	RefBv_S07282_259480.t1
169	RefBeet-1.2	Bv7_168400_fxkp.t1
170	RefBv-1.0	RefBv_S07941_271290.t1
170	RefBeet-1.2	Bv7_168530_kkms.t1
171	RefBv-1.0	RefBv_S09442_298630.t1
171	RefBeet-1.2	Bv6_141050_tjei.t1
172	RefBv-1.0	RefBv_S04948_202070.t1
172	RefBeet-1.2	Bv3_063830_snpg.t1
173	RefBv-1.0	RefBv_S13678_49010.t1
173	RefBeet-1.2	Bv7_158910_ajpu.t1
174	RefBv-1.0	RefBv_S04948_202080.t1
174	RefBeet-1.2	Bv3_063880_uqja.t1
175	RefBv-1.0	RefBv_S10175_07420.t1
175	RefBeet-1.2	Bv7_177720_rdku.t1
176	RefBv-1.0	RefBv_S03946_173750.t1
176	RefBeet-1.2	Bv3_063900_wzzt.t1
177	RefBv-1.0	YTiBv_S10319_12710.t1-R6-6-A1
177	RefBeet-1.2	mar_g6436.t1-R5-5-A1
178	RefBv-1.0	RefBv_S09018_289840.t1
178	RefBeet-1.2	Bv8_184000_ztwt.t1
179	RefBv-1.0	RefBv_S15600_64400.t1
179	RefBv-1.0	RefBv_S15840_66080.t1
179	RefBeet-1.2	Bv6_141410_tpnm.t1

## Sheet: Table_S9
Table S7. List of NB-LRR genes predicted by HRP in the sugar beet EL10.1 genome assembly.
Chr	Gene_ID	Start_position	End_position	Direction
Chr1	EL10Ac5g12148.1-R13-13-A1	6745374	6749536	+
Chr1	KDHBv_S07258_253550.t1-R560-574-A1	6752788	6756106	+
Chr1	KDHBv_S01344_50780.t1-R121-250-A1	7703128	7703357	+
Chr1	EL10Ac7g18166.1-R44-45-A1	7706775	7710644	+
Chr1	KDHBv_S05277_209830.t1-R19-19-A1	7713629	7717102	+
Chr1	EL10Ac1g00995.1-R1-1-A1	12927759	12940202	-
Chr1	KDHBv_S11529_29660.t1-R24-24-A1	12963422	12967192	+
Chr1	EL10Ac2g04478.1-R3-3-A1	13218829	13224834	-
Chr1	EL10Ac1g01015.1-R2-2-A1	13235338	13240216	-
Chr1	EL10Ac6g13736.1-R7-7-A1	22858050	22859113	+
Chr1	EL10Ac1g01813.1-R1-1-A1	38223240	38229130	-
Chr1	KDHBv_S06098_229120.t1-R50-51-A1	38231777	38233554	+
Chr1	KDHBv_S00555_216610.t1-R42-42-A1	41307108	41307607	+
Chr1	KDHBv_S03916_174930.t1-R116-118-A1	42982782	42985172	+
Chr1	cha_g10848.t1-R1-1-A1	42988694	42991295	+
Chr1	EL10Ac3g07339.1-R147-236-A1	44765823	44767332	+
Chr1	EL10Ac9g22802.1-R101-104-A1	57717291	57721579	+
Chr2	KDHBv_S07275_253740.t1-R3-3-A1	1527805	1531915	-
Chr2	KDHBv_S15220_67180.t1-R89-89-A1	1579836	1583895	-
Chr2	EL10Ac2g04358.1-R48-48-A1	1594967	1598221	-
Chr2	cha_g2672.t1-R44-44-A1	1602800	1604875	-
Chr2	cha_g3930.t2-R11-11-A1	1650784	1653507	+
Chr2	EL10Ac5g12148.1-R105-106-A1	1657744	1662039	-
Chr2	cha_g17389.t1-R5-5-A1	1673742	1677022	-
Chr2	EL10Ac2g02507.1-R31-31-A1	1690808	1693052	-
Chr2	EL10Ac2g02511.1-R4-4-A1	1710483	1713226	+
Chr2	KDHBv_S15220_67180.t1-R71-71-A1	1766028	1768613	+
Chr2	cha_g3930.t2-R5-5-A1	1818784	1822304	+
Chr2	KDHBv_S00450_189760.t1-R3-3-A1	1823700	1828838	+
Chr2	KDHBv_S09533_295470.t1-R8-8-A1	2712703	2716353	-
Chr2	EL10Ac2g02583.1-R1-1-A1	2741104	2745265	-
Chr2	KDHBv_S03908_174660.t1-R11-11-A1	2755139	2757968	-
Chr2	EL10Ac2g02631.1-R1-1-A1	3514667	3521203	+
Chr2	KDHBv_S05277_209840.t1-R4-4-A1	3525459	3535530	+
Chr2	KDHBv_S05277_209810.t1-R1-1-A1	3545160	3556178	+
Chr2	KDHBv_S09533_295470.t1-R2-2-A1	3561093	3567455	+
Chr2	EL10Ac2g02631.1-R2-2-A1	3582790	3590152	+
Chr2	EL10Ac2g02726.1-R4-4-A1	4917358	4922232	+
Chr2	KDHBv_S05277_209830.t1-R5-5-A1	4933210	4937798	+
Chr2	EL10Ac2g02726.1-R1-1-A1	4942828	4947147	+
Chr2	EL10Ac2g02726.1-R3-3-A1	4997827	5004340	+
Chr2	KDHBv_S01344_50780.t1-R1-1-A1	6108375	6113714	-
Chr2	cha_g10496.t1-R16-16-A1	6202209	6214335	+
Chr2	KDHBv_S09533_295470.t1-R1-1-A1	6911937	6919812	+
Chr2	EL10Ac2g02631.1-R16-16-A1	7034761	7039080	-
Chr2	KDHBv_S03908_174660.t1-R9-9-A1	15907155	15910928	-
Chr2	cha_g439.t1-R8-8-A1	40643106	40645736	+
Chr2	EL10As14g24079.1-R10-10-A1	40679289	40681910	+
Chr2	EL10Ac1g00625.1-R15-15-A1	44779866	44782583	+
Chr2	cha_g25192.t1-R51-54-A1	44793170	44797546	+
Chr2	EL10Ac2g04106.1-R7-7-A1	44802556	44806325	+
Chr2	KDHBv_S08806_283130.t1-R55-56-A1	44813535	44816614	+
Chr2	EL10Ac9g22804.1-R50-51-A1	44825543	44829133	+
Chr2	KDHBv_S05277_209790.t1-R41-42-A1	44836379	44839988	+
Chr2	KDHBv_S00044_187400.t1-R64-66-A1	44843980	44846466	+
Chr2	KDHBv_S09533_295470.t1-R21-21-A1	44869274	44873577	+
Chr2	EL10Ac3g06272.1-R5-5-A1	48306857	48309563	-
Chr2	KDHBv_S06098_229120.t1-R1-1-A1	48367760	48373380	-
Chr2	EL10Ac2g04100.1-R86-87-A1	48379764	48383787	-
Chr2	KDHBv_S01346_51020.t1-R1-1-A1	48673366	48677472	+
Chr2	KDHBv_S01346_51030.t1-R1-1-A1	48680349	48684486	+
Chr2	EL10Ac2g04478.1-R1-1-A1	49830502	49834516	-
Chr3	KDHBv_S00419_182010.t1-R1-1-A1	2525804	2530065	+
Chr3	KDHBv_S01083_20200.t1-R1-1-A1	2661405	2667082	+
Chr3	EL10Ac3g05137.1-R1-1-A1	2668953	2675944	-
Chr3	EL10Ac2g02520.1-R44-44-A1	3772062	3775244	-
Chr3	KDHBv_S00044_187350.t1-R2-2-A1	3783982	3787459	-
Chr3	KDHBv_S10035_09010.t1-R71-71-A1	3791158	3794937	-
Chr3	KDHBv_S00044_187400.t1-R1-1-A1	3797879	3802675	-
Chr3	KDHBv_S01100_22430.t1-R62-63-A1	3811015	3814266	-
Chr3	KDHBv_S04236_183250.t1-R2-2-A1	7471128	7474636	-
Chr3	KDHBv_S04236_183250.t1-R1-1-A1	7615988	7618585	-
Chr3	EL10Ac9g22795.1-R21-21-A1	9280289	9283726	+
Chr3	KDHBv_S09322_291920.t1-R1-1-A1	10744829	10753912	-
Chr3	KDHBv_S15235_67240.t1-R56-56-A1	11367468	11370788	+
Chr3	cha_g3930.t2-R34-35-A1	11374656	11378429	+
Chr3	KDHBv_S06871_245900.t1-R19-19-A1	11491433	11494684	+
Chr3	EL10Ac3g05233.1-R43-44-A1	13703143	13705141	+
Chr3	cha_g713.t1-R1-1-A1	13706367	13710682	+
Chr3	EL10Ac3g05228.1-R37-37-A1	13723573	13725588	+
Chr3	KDHBv_S12726_43270.t1-R1-1-A1	15745499	15749931	+
Chr3	EL10Ac3g06069.1-R1-1-A1	15791032	15795172	+
Chr3	EL10Ac3g06071.1-R1-1-A1	15830195	15838091	-
Chr3	EL10Ac1g00557.1-R20-20-A1	20831090	20834548	-
Chr3	cha_g21039.t1-R59-60-A1	20838402	20842127	-
Chr3	KDHBv_S03415_159250.t2-R42-43-A1	21955691	21957078	+
Chr3	KDHBv_S03889_173730.t1-R20-20-A1	21987723	21990096	+
Chr3	KDHBv_S03306_154680.t1-R2-2-A1	36386588	36387383	-
Chr3	EL10Ac2g02793.1-R5-5-A1	44824733	44828851	+
Chr3	KDHBv_S14906_64320.t1-R17-17-A1	46106887	46110647	+
Chr3	KDHBv_S06871_245900.t1-R60-60-A1	46119598	46121160	-
Chr3	EL10Ac4g07889.1-R7-7-A1	48160026	48162647	+
Chr3	KDHBv_S05277_209790.t1-R46-47-A1	49686004	49688739	+
Chr3	EL10Ac2g02793.1-R26-27-A1	51168723	51170636	+
Chr3	cha_g10496.t1-R107-110-A1	51176727	51179552	+
Chr3	EL10Ac3g07288.1-R5-5-A1	51451111	51452826	-
Chr3	EL10Ac5g10651.1-R112-115-A1	51470563	51472416	-
Chr3	EL10Ac3g07329.1-R46-46-A1	51503930	51506746	+
Chr3	EL10Ac2g04391.1-R65-66-A1	51527356	51530283	+
Chr3	EL10Ac5g12148.1-R83-83-A1	51531993	51534032	-
Chr3	KDHBv_S03287_153750.t1-R35-35-A1	51535859	51537784	+
Chr3	EL10Ac3g05231.1-R45-46-A1	51538243	51540183	+
Chr3	cha_g18274.t1-R49-51-A1	51549686	51552421	+
Chr3	EL10Ac2g02726.1-R39-41-A1	51556127	51558133	+
Chr3	EL10Ac2g02633.1-R23-23-A1	51565920	51569698	-
Chr3	KDHBv_S01408_57300.t1-R73-77-A1	51599061	51601749	-
Chr3	KDHBv_S03306_154680.t1-R5-5-A1	51637811	51640144	+
Chr3	EL10Ac3g05228.1-R44-45-A1	51651926	51653932	+
Chr3	cha_g6565.t1-R8-8-A1	51657270	51660194	-
Chr3	KDHBv_S04719_195080.t1-R5-5-A1	51681894	51684147	+
Chr3	EL10Ac3g07339.1-R3-3-A1	51701155	51711197	+
Chr3	KDHBv_S03916_174940.t1-R95-95-A1	51712815	51714822	+
Chr3	KDHBv_S00579_221740.t1-R4-4-A1	51716975	51719656	-
Chr3	KDHBv_S00579_221740.t1-R5-5-A1	51721316	51724249	+
Chr3	KDHBv_S11529_29660.t1-R33-34-A1	51725774	51727981	-
Chr3	EL10Ac3g07321.1-R6-6-A1	51733517	51736321	-
Chr3	KDHBv_S02180_108860.t1-R50-50-A1	51752452	51754263	+
Chr3	EL10Ac2g02821.1-R48-51-A1	51765113	51768041	-
Chr3	KDHBv_S09886_301320.t1-R82-84-A1	51901588	51904221	+
Chr3	KDHBv_S11062_23430.t1-R105-108-A1	51923610	51925616	-
Chr3	KDHBv_S04719_195050.t1-R53-53-A1	51934167	51936956	-
Chr3	EL10Ac5g10651.1-R89-90-A1	51974630	51976533	+
Chr3	KDHBv_S03916_174940.t1-R145-148-A1	51998152	51999894	+
Chr3	EL10Ac2g02584.1-R105-108-A1	52008594	52010450	-
Chr4	EL10Ac4g07495.1	98329	101352	-
Chr4	EL10Ac4g09161.1-R14-14-A1	362002	365638	+
Chr4	cha_g19573.t1-R1-1-A1	1763087	1774539	+
Chr4	cha_g3930.t2-R40-41-A1	1879950	1884074	-
Chr4	KDHBv_S11030_23060.t1-R30-31-A1	1911496	1914930	-
Chr4	cha_g15293.t1-R22-22-A1	4253522	4255841	-
Chr4	cha_g34095.t1-R1-1-A1	4301387	4303465	+
Chr4	cha_g2569.t1-R1-1-A1	4306878	4322666	-
Chr4	KDHBv_S01346_51020.t1-R14-14-A1	4936366	4939749	-
Chr4	KDHBv_S07879_265000.t1-R43-43-A1	5048568	5052017	-
Chr4	EL10Ac4g08075.1-R1-1-A1	8468872	8473874	+
Chr4	EL10Ac4g08115.1-R18-18-A1	8632216	8633487	-
Chr4	EL10Ac4g08075.1-R11-11-A1	8634914	8636347	-
Chr4	EL10Ac4g08111.1-R13-13-A1	9270051	9273548	-
Chr4	EL10Ac4g08115.1-R3-3-A1	9303068	9306826	-
Chr4	KDHBv_S00697_247530.t1-R22-22-A1	9327723	9330971	-
Chr4	EL10Ac4g08111.1-R8-8-A1	9336674	9340336	-
Chr4	cha_g3855.t1-R364-377-A1	9389056	9392301	-
Chr4	cha_g10848.t1-R8-8-A1	16926120	16929061	+
Chr4	EL10Ac3g05814.1-R36-36-A1	34557885	34560201	-
Chr4	cha_g14680.t1-R9-9-A1	34772806	34774253	+
Chr4	EL10Ac4g09154.1-R1-1-A1	43641985	43645639	+
Chr4	cha_g17124.t1-R4-4-A1	43762596	43768495	+
Chr4	EL10Ac4g09174.1-R1-1-A1	44094798	44101338	-
Chr4	cha_g17122.t1-R4-4-A1	44110486	44119232	-
Chr4	EL10Ac4g09154.1-R3-3-A1	44130423	44143695	-
Chr4	cha_g17122.t1-R7-7-A1	44185296	44189354	-
Chr4	EL10Ac3g07326.1-R8-8-A1	45617550	45621079	+
Chr4	EL10Ac5g12149.1-R184-185-A1	45641678	45643778	-
Chr4	KDHBv_S00450_189720.t1-R48-48-A1	53999225	54003457	-
Chr5	EL10Ac2g02511.1-R5-5-A1	3281170	3285446	-
Chr5	EL10Ac5g10815.1-R2-2-A1	5663351	5669587	-
Chr5	EL10Ac5g10815.1-R1-1-A1	5671092	5682477	-
Chr5	KDHBv_S06513_238400.t1-R1-1-A1	10614843	10617016	-
Chr5	cha_g16626.t1-R3-3-A1	10632732	10633699	-
Chr5	cha_g16626.t1-R2-2-A1	10689467	10696509	-
Chr5	KDHBv_S04894_200100.t1-R64-68-A1	13528150	13531326	+
Chr5	KDHBv_S11030_22960.t1-R3-3-A1	16214331	16217426	-
Chr5	EL10Ac1g00997.1-R17-18-A1	17970131	17972075	-
Chr5	EL10Ac1g00623.1-R9-9-A1	18087594	18088889	-
Chr5	EL10Ac4g08075.1-R2-2-A1	22996443	23000476	-
Chr5	EL10Ac3g07211.1-R4-4-A1	42250746	42254241	-
Chr5	EL10Ac5g12124.1-R2-2-A1	43572563	43574692	-
Chr5	EL10Ac3g05814.1-R58-59-A1	43593763	43597493	-
Chr5	KDHBv_S03977_176610.t1-R4-4-A1	43623060	43626480	+
Chr5	KDHBv_S00825_272160.t1-R23-23-A1	44130849	44135418	+
Chr5	EL10Ac1g01015.1-R6-6-A1	44159930	44164419	+
Chr5	cha_g25296.t1-R22-23-A1	44165443	44169798	+
Chr5	EL10Ac7g16752.1-R16-16-A1	44170887	44176337	+
Chr5	EL10Ac5g12796.1	55158173	55161139	+
Chr5	cha_g4104.t1-R107-108-A1	57419589	57423277	+
Chr5	EL10Ac3g05677.1-R82-85-A1	57436161	57437803	+
Chr5	cha_g3855.t1-R403-421-A1	57442034	57444329	+
Chr6	EL10Ac6g13324.1-R1-1-A1	3705844	3710510	+
Chr6	EL10Ac3g06066.1-R81-82-A1	3726171	3728704	+
Chr6	EL10Ac6g13324.1-R2-2-A1	3733826	3740957	+
Chr6	cha_g14680.t1-R1-1-A1	9786798	9795903	+
Chr6	EL10As8g23894.1-R68-71-A1	10518881	10520903	+
Chr6	EL10Ac3g05228.1-R53-55-A1	13173439	13175109	+
Chr6	KDHBv_S03426_159740.t1-R22-27-A1	18667816	18669180	+
Chr6	EL10Ac3g07339.1-R94-136-A1	18673955	18675045	+
Chr6	KDHBv_S08806_283130.t1-R83-84-A1	25820591	25821736	+
Chr6	KDHBv_S00825_272160.t1-R126-129-A1	32726947	32728094	-
Chr6	EL10Ac6g14531.1-R1-1-A1	42002715	42008569	-
Chr6	EL10Ac7g17642.1-R60-60-A1	52431392	52433774	-
Chr7	cha_g12940.t1-R25-26-A1	14974392	14978511	+
Chr7	KDHBv_S04894_200120.t1-R49-51-A1	15985699	15987699	-
Chr7	cha_g6062.t1-R10-10-A1	16858192	16862241	-
Chr7	KDHBv_S00579_221750.t1-R164-166-A1	17119238	17122961	+
Chr7	KDHBv_S08806_283130.t1-R2-2-A1	17150804	17154365	+
Chr7	EL10Ac2g04097.1-R72-72-A1	17283568	17286736	-
Chr7	EL10Ac7g17091.1-R1-1-A1	21093070	21096952	+
Chr7	cha_g15292.t1-R32-32-A1	32142323	32143753	-
Chr7	EL10Ac1g00997.1-R19-20-A1	39495623	39497104	-
Chr7	EL10Ac3g05809.1-R24-24-A1	42023298	42027428	+
Chr7	EL10Ac9g21531.1-R49-49-A1	44657250	44660303	-
Chr7	KDHBv_S15235_67240.t1-R15-15-A1	44684275	44692564	-
Chr7	KDHBv_S00044_187420.t1-R3-3-A1	55818275	55821798	-
Chr7	cha_g15291.t1-R37-37-A1	56133895	56135019	-
Chr7	cha_g2568.t1-R15-15-A1	56147880	56149701	-
Chr7	EL10Ac7g18190.1-R1-1-A1	56165597	56168077	-
Chr7	EL10Ac7g18209.1-R10-10-A1	56225168	56226603	-
Chr7	EL10Ac7g18194.1	56241315	56242385	-
Chr7	EL10Ac4g08075.1-R16-16-A1	56273884	56276142	-
Chr7	cha_g16180.t1-R19-19-A1	56344150	56345724	+
Chr7	EL10Ac7g18202.1	56347136	56350385	-
Chr7	EL10Ac4g08075.1-R19-19-A1	56372146	56373615	-
Chr7	KDHBv_S09939_302230.t1-R3-3-A1	56426231	56428642	+
Chr7	EL10Ac4g08075.1-R20-20-A1	56451453	56454076	+
Chr7	KDHBv_S11028_22920.t1-R7-7-A1	56459689	56461137	-
Chr7	EL10Ac4g08075.1-R21-21-A1	56475879	56477799	-
Chr7	cha_g15292.t1-R19-19-A1	56484095	56485885	-
Chr7	KDHBv_S11028_22920.t1-R1-1-A1	56502868	56505450	-
Chr7	cha_g16180.t1-R19-20-A1	56520523	56521506	+
Chr7	cha_g16180.t1-R20-21-A1	56539022	56540020	+
Chr7	cha_g15291.t1-R42-42-A1	56546703	56548863	-
Chr7	KDHBv_S00697_247530.t1-R20-20-A1	56590191	56592300	+
Chr7	EL10Ac4g08075.1-R15-15-A1	56612004	56613365	+
Chr7	cha_g2568.t1-R14-14-A1	56639689	56641607	+
Chr7	cha_g16180.t1-R27-28-A1	56642683	56643216	-
Chr7	cha_g16180.t1-R27-29-A1	56659521	56661690	-
Chr7	EL10Ac5g11215.1-R17-17-A1	56683855	56686196	-
Chr7	cha_g16180.t1-R33-35-A1	56722955	56724495	-
Chr7	EL10Ac4g08114.1-R72-72-A1	56745180	56747256	-
Chr7	cha_g16180.t1-R2-2-A1	56795716	56798234	+
Chr7	EL10Ac4g08115.1-R38-39-A1	56820228	56822013	+
Chr8	EL10Ac3g05228.1-R60-63-A1	14163531	14167120	-
Chr8	EL10Ac7g18209.1-R18-18-A1	27968657	27970218	-
Chr8	cha_g12940.t1-R79-81-A1	35544139	35547701	+
Chr8	EL10Ac1g01916.1-R4-4-A1	38571021	38572703	-
Chr8	cha_g2132.t1-R228-238-A1	44774485	44774982	+
Chr8	KDHBv_S02946_140100.t1-R1-1-A1	46203964	46207280	-
Chr8	KDHBv_S12726_43270.t1-R130-188-A1	46209608	46210306	+
Chr8	KDHBv_S11036_23170.t1-R1-1-A1	46866299	46870150	+
Chr8	cha_g14680.t1-R18-18-A1	52781684	52783069	-
Chr8	EL10Ac7g17642.1-R43-43-A1	55831584	55835691	-
Chr8	EL10Ac2g04099.1-R80-80-A1	55837506	55842007	-
Chr9	KDHBv_S00825_272160.t1-R124-127-A1	13926717	13926962	+
Chr9	KDHBv_S00044_187420.t1-R29-29-A1	15263934	15267665	-
Chr9	EL10Ac1g00997.1-R25-26-A1	18990625	18992262	+
Chr9	KDHBv_S01100_22350.t1-R33-33-A1	24742746	24746685	-
Chr9	cha_g21530.t1-R20-22-A1	24879503	24883407	+
Chr9	EL10Ac3g05233.1-R31-32-A1	28725188	28729211	-
Chr9	EL10Ac9g21849.1-R1-1-A1	28751571	28756115	-
Chr9	cha_g437.t1-R53-55-A1	33474463	33477794	+
Chr9	KDHBv_S00044_187400.t1-R94-97-A1	48150639	48154680	-
Chr9	EL10Ac5g12149.1-R30-30-A1	48208331	48212918	+
Chr9	KDHBv_S03916_174940.t1-R38-38-A1	48241456	48245135	+
Chr9	KDHBv_S03916_174920.t1-R27-27-A1	48249677	48253955	+
Chr9	EL10Ac5g12149.1-R38-38-A1	48261807	48265958	+
Chr9	KDHBv_S12726_43270.t1-R11-11-A1	48285937	48290308	+
Chr9	KDHBv_S02706_129810.t1-R15-17-A1	49902887	49906364	+
Scaffold0001	cha_g17124.t1-R425-546-A1	85901	86446	-
Scaffold0001	EL10Ac1g00557.1-R710-716-A1	346012	348334	-
Scaffold0001	EL10Ac2g02507.1-R329-510-A1	437265	438223	-
Scaffold0001	EL10Ac2g02507.1-R269-398-A1	564746	566510	-
Scaffold0001	EL10Ac3g07339.1-R171-366-A1	576887	578006	+
Scaffold0008	KDHBv_S09533_295470.t1-R70-73-A1	829281	832763	+
Scaffold0014	KDHBv_S03977_176610.t1-R29-30-A1	168613	172457	+

## Sheet: Table_S10
Table S8. Full-length Fom-2 homologs identified n five Cucurbita genome assemblies by HRP. C: coiled-coil; L: leucine-rich repeat; N: nucleotide binding.
Chr	Cucurbita sp. genomes	Gene IDs	Direction	Start_position	End_position	Protein class
6	C. argyrosperma v2.0	Ca-R68-68-A1	reverse	522726	526412	CNL
6	C. argyrosperma v2.0	Ca-R29-29-A1	reverse	526924	530473	CNL
6	C. argyrosperma v2.0	Ca-R71-71-A1	reverse	531246	534704	CNL
6	C. argyrosperma v2.0	Ca-R28-28-A1	reverse	540570	543995	CNL
6	C. argyrosperma v2.0	Ca-R70-70-A1	reverse	548276	551734	CNL
6	C. argyrosperma v2.0	Ca-R35-35-A1	reverse	556923	560598	CNL
6	C. argyrosperma v2.0	Ca-R36-36-A1	reverse	561423	566035	CNL
6	C. argyrosperma v2.0	Ca-R24-24-A1	reverse	569452	574112	CNL
6	C. argyrosperma v2.0	Ca-R32-32-A1	reverse	3773306	3776752	CNL
6	C. argyrosperma v2.0	Ca-R67-67-A1	reverse	3800093	3802911	NL
6	C. argyrosperma v2.0	Ca-R25-25-A1	reverse	3814879	3818261	CNL
6	C. argyrosperma v2.0	Ca-R30-30-A1	reverse	3824864	3828350	CNL
6	C. argyrosperma v2.0	Ca-R14-14-A1	forward	5019683	5023704	CNL
6	C. argyrosperma v2.0	Ca-R8-8-A1	forward	5032415	5035659	NL
6	C. argyrosperma v2.0	Ca-R12-12-A1	reverse	9796267	9799713	CNL
6	C. argyrosperma v2.0	Ca-R19-19-A1	forward	10016808	10020074	CNL
6	C. argyrosperma v2.0	Ca-R4-4-A1	forward	10024516	10027682	CNL
9	C. argyrosperma v2.0	Ca-R2-2-A1	forward	11264374	11267641	NL
9	C. argyrosperma v2.0	Ca-R16-16-A1	forward	11298607	11302198	NL
10	C. argyrosperma v2.0	Ca-R11-11-A1	forward	8220174	8223417	NL
10	C. argyrosperma v2.0	Ca-R10-10-A1	reverse	8261199	8267578	NL
10	C. argyrosperma v2.0	Ca-R7-7-A1	reverse	8276032	8278587	CNL
10	C. argyrosperma v2.0	Ca-R6-6-A1	reverse	8294476	8297712	CNL
10	C. argyrosperma v2.0	Ca-R31-31-A1	forward	8391614	8394676	CNL
10	C. argyrosperma v2.0	Ca-R22-22-A1	forward	8497943	8501077	CNL
11	C. argyrosperma v2.0	Ca-R26-26-A1	forward	7606384	7609827	CNL
14	C. argyrosperma v2.0	Ca-R72-72-A1	reverse	2242946	2245426	CNL
14	C. argyrosperma v2.0	Ca-R69-69-A1	forward	2679756	2682500	CNL
14	C. argyrosperma v2.0	Ca-R58-58-A1	forward	2683908	2687162	CNL
14	C. argyrosperma v2.0	Ca-R44-44-A1	forward	2688832	2691463	CNL
14	C. argyrosperma v2.0	Ca-R46-46-A1	forward	2693172	2696261	CNL
14	C. argyrosperma v2.0	Ca-R20-20-A1	forward	4706421	4709858	CNL
14	C. argyrosperma v2.0	Ca-R18-18-A1	forward	4711551	4714994	CNL
14	C. argyrosperma v2.0	Ca-R3-3-A1	reverse	11188341	11192214	CNL
17	C. argyrosperma v2.0	Ca-R17-17-A1	reverse	7559210	7562954	CNL
18	C. argyrosperma v2.0	Ca-R15-15-A1	forward	6163029	6165902	CNL
20	C. argyrosperma v2.0	Ca-R1-1-A1	forward	5186462	5189614	CNL
0	C. maxima v1.1	Cma-R8-8-A1	forward	56471184	56474813	NL
6	C. maxima v1.1	Cma-R4-4-A1	forward	5591255	5594600	CNL
6	C. maxima v1.1	Cma-R7-7-A1	forward	5600154	5603002	NL
6	C. maxima v1.1	Cma-R5-5-A1	reverse	9983223	9986665	CNL
6	C. maxima v1.1	Cma-R6-6-A1	forward	10202963	10205907	CNL
9	C. maxima v1.1	Cma-R10-10-A1	forward	8937493	8940765	CNL
10	C. maxima v1.1	Cma-R3-3-A1	reverse	7400356	7405911	CNL
14	C. maxima v1.1	Cma-R19-19-A1	reverse	2272883	2275327	CNL
14	C. maxima v1.1	Cma-R17-17-A1	forward	2699291	2702449	NL
14	C. maxima v1.1	Cma-R16-16-A1	forward	2703726	2707040	CNL
14	C. maxima v1.1	Cma-R15-15-A1	forward	2708392	2711007	NL
14	C. maxima v1.1	Cma-R14-14-A1	forward	2713123	2716332	CNL
14	C. maxima v1.1	Cma-R1-1-A1	reverse	11276835	11280071	CNL
17	C. maxima v1.1	Cma-R9-9-A1	reverse	7164174	7169220	CNL
0	C. moschata v1.0	Cmo-R13-13-A1	reverse	4824749	4827960	CNL
0	C. moschata v1.0	Cmo-R7-7-A1	reverse	4841155	4861186	CNL
0	C. moschata v1.0	Cmo-R10-10-A1	reverse	4988043	4991328	CNL
0	C. moschata v1.0	Cmo-R16-16-A1	forward	17621076	17624992	CNL
0	C. moschata v1.0	Cmo-R15-15-A1	forward	17646052	17652407	CNL
0	C. moschata v1.0	Cmo-R24-24-A1	forward	17659647	17661756	NL
0	C. moschata v1.0	Cmo-R20-20-A1	forward	17662158	17667869	CNL
0	C. moschata v1.0	Cmo-R11-11-A1	forward	17723168	17726522	CNL
6	C. moschata v1.0	Cmo-R46-46-A1	reverse	538002	541733	CNL
6	C. moschata v1.0	Cmo-R33-33-A1	reverse	3833514	3837218	CNL
6	C. moschata v1.0	Cmo-R25-25-A1	reverse	3848926	3852322	CNL
6	C. moschata v1.0	Cmo-R4-4-A1	reverse	11191676	11195122	CNL
6	C. moschata v1.0	Cmo-R14-14-A1	forward	11417801	11421549	CNL
6	C. moschata v1.0	Cmo-R31-31-A1	forward	11423445	11426678	CNL
6	C. moschata v1.0	Cmo-R6-6-A1	forward	11430469	11433678	CNL
6	C. moschata v1.0	Cmo-R9-9-A1	forward	11435288	11439061	CNL
9	C. moschata v1.0	Cmo-R2-2-A1	forward	10791884	10795151	CNL
9	C. moschata v1.0	Cmo-R17-17-A1	forward	10826707	10842956	CNL
9	C. moschata v1.0	Cmo-R34-34-A1	reverse	10836248	10839340	NL
10	C. moschata v1.0	Cmo-R5-5-A1	reverse	10702584	10707102	CNL
10	C. moschata v1.0	Cmo-R21-21-A1	reverse	10728164	10732749	CNL
11	C. moschata v1.0	Cmo-R30-30-A1	forward	8626740	8630171	CNL
11	C. moschata v1.0	Cmo-R55-55-A1	forward	8632701	8646350	NL
14	C. moschata v1.0	Cmo-R56-56-A1	reverse	2333117	2335570	CNL
14	C. moschata v1.0	Cmo-R54-54-A1	forward	2767455	2770620	NL
14	C. moschata v1.0	Cmo-R47-47-A1	forward	2771620	2774874	CNL
14	C. moschata v1.0	Cmo-R38-38-A1	forward	2776511	2779141	CNL
14	C. moschata v1.0	Cmo-R40-40-A1	forward	2780873	2783947	CNL
14	C. moschata v1.0	Cmo-R51-51-A1	forward	4794015	4796349	CNL
14	C. moschata v1.0	Cmo-R23-23-A1	forward	4799656	4812473	CNL
14	C. moschata v1.0	Cmo-R22-22-A1	forward	4813881	4817246	CNL
14	C. moschata v1.0	Cmo-R3-3-A1	reverse	12183105	12186979	CNL
17	C. moschata v1.0	Cmo-R19-19-A1	reverse	8341594	8345338	CNL
20	C. moschata v1.0	Cmo-R67-67-A1	forward	4982037	4985621	NL
20	C. moschata v1.0	Cmo-R1-1-A1	forward	5141518	5144904	CNL
0	C. pepo v4.1	Cp-R9-9-A1	forward	3198559	3201730	CNL
0	C. pepo v4.1	Cp-R3-3-A1	reverse	13050339	13053566	CNL
0	C. pepo v4.1	Cp-R32-32-A1	forward	25537493	25540315	CNL
3	C. pepo v4.1	Cp-R35-35-A1	forward	2474329	2476852	CNL
3	C. pepo v4.1	Cp-R29-29-A1	forward	2762528	2766962	CNL
3	C. pepo v4.1	Cp-R26-26-A1	forward	2768577	2771210	CNL
3	C. pepo v4.1	Cp-R40-40-A1	forward	2772757	2775810	NL
3	C. pepo v4.1	Cp-R16-16-A1	forward	4729708	4733339	CNL
3	C. pepo v4.1	Cp-R2-2-A1	reverse	10134552	10138459	CNL
4	C. pepo v4.1	Cp-R31-31-A1	forward	2579930	2582162	CNL
6	C. pepo v4.1	Cp-R4-4-A1	forward	9270870	9274130	CNL
6	C. pepo v4.1	Cp-R17-17-A1	forward	9297198	9312825	CNL
8	C. pepo v4.1	Cp-R8-8-A1	reverse	557088	560210	CNL
8	C. pepo v4.1	Cp-R5-5-A2	forward	779489	786166	CNL
8	C. pepo v4.1	Cp-R30-30-A1	forward	6326043	6327983	CNL
8	C. pepo v4.1	Cp-R13-13-A1	forward	6337820	6341584	CNL
8	C. pepo v4.1	Cp-R21-21-A1	reverse	10046432	10050019	CNL
8	C. pepo v4.1	Cp-R19-19-A1	reverse	10051563	10054988	CNL
9	C. pepo v4.1	Cp-R10-10-A1	reverse	5464585	5467551	NL
11	C. pepo v4.1	Cp-R23-23-A1	forward	538099	541582	CNL
11	C. pepo v4.1	Cp-R1-1-A1	forward	7558534	7561863	CNL
11	C. pepo v4.1	Cp-R11-11-A1	forward	7571269	7588682	CNL
11	C. pepo v4.1	Cp-R76-76-A1	forward	8076674	8078861	NL
12	C. pepo v4.1	Cp-R15-15-A1	reverse	7419506	7422931	CNL
18	C. pepo v4.1	Cp-R7-7-A1	reverse	1310674	1313911	CNL
18	C. pepo v4.1	Cp-R6-6-A1	forward	1412180	1415413	CNL
6	C. sororia v1.0	Cs-R49-49-A1	reverse	6304	9845	NL
6	C. sororia v1.0	Cs-R44-44-A1	reverse	544109	548128	CNL
6	C. sororia v1.0	Cs-R28-28-A1	reverse	548823	552396	CNL
6	C. sororia v1.0	Cs-R60-60-A1	reverse	553169	556627	CNL
6	C. sororia v1.0	Cs-R64-64-A1	reverse	560455	564252	CNL
6	C. sororia v1.0	Cs-R39-39-A1	reverse	565755	568545	CNL
6	C. sororia v1.0	Cs-R35-35-A1	reverse	569108	572729	CNL
6	C. sororia v1.0	Cs-R55-55-A1	reverse	573502	576828	CNL
6	C. sororia v1.0	Cs-R18-18-A1	reverse	3801740	3805580	CNL
6	C. sororia v1.0	Cs-R59-59-A1	reverse	3829294	3831328	NL
6	C. sororia v1.0	Cs-R26-26-A1	reverse	3846004	3850374	CNL
6	C. sororia v1.0	Cs-R54-54-A1	reverse	3856010	3859477	CNL
6	C. sororia v1.0	Cs-R5-5-A1	forward	6303754	6306954	CNL
6	C. sororia v1.0	Cs-R24-24-A1	forward	6314205	6317448	CNL
6	C. sororia v1.0	Cs-R13-13-A1	reverse	10819817	10823247	NL
6	C. sororia v1.0	Cs-R21-21-A1	forward	11041662	11044925	CNL
6	C. sororia v1.0	Cs-R6-6-A1	forward	11048799	11051966	CNL
6	C. sororia v1.0	Cs-R8-8-A1	forward	11054061	11057837	CNL
9	C. sororia v1.0	Cs-R2-2-A1	forward	11631972	11635238	CNL
9	C. sororia v1.0	Cs-R15-15-A1	forward	11662141	11665861	NL
10	C. sororia v1.0	Cs-R3-3-A1	reverse	9662322	9666509	CNL
10	C. sororia v1.0	Cs-R7-7-A1	reverse	9737479	9740730	CNL
10	C. sororia v1.0	Cs-R23-23-A1	forward	9928034	9931267	CNL
11	C. sororia v1.0	Cs-R37-37-A1	forward	9313094	9316524	CNL
11	C. sororia v1.0	Cs-R32-32-A1	reverse	9697283	9700588	CNL
14	C. sororia v1.0	Cs-R68-68-A1	reverse	2288644	2291124	CNL
14	C. sororia v1.0	Cs-R63-63-A1	forward	2737526	2740696	NL
14	C. sororia v1.0	Cs-R42-42-A1	forward	2741715	2744967	CNL
14	C. sororia v1.0	Cs-R41-41-A1	forward	2746265	2749266	NL
14	C. sororia v1.0	Cs-R43-43-A1	forward	2750480	2753569	CNL
14	C. sororia v1.0	Cs-R22-22-A1	forward	4729173	4732610	CNL
14	C. sororia v1.0	Cs-R17-17-A1	forward	4733755	4737758	CNL
14	C. sororia v1.0	Cs-R4-4-A1	reverse	13455242	13459120	CNL
17	C. sororia v1.0	Cs-R16-16-A1	reverse	8373601	8377134	CNL
18	C. sororia v1.0	Cs-R12-12-A1	forward	7178978	7182192	NL
20	C. sororia v1.0	Cs-R1-1-A1	forward	5347467	5350727	CNL

[truncated: 1 more sheets: Table_S11]
